# Supplementary material for: Antibody signatures elicited by potent and subpotent whole-cell pertussis vaccines in mice
Source: Microbiol Spectr. 2025 Mar 25;13(5):e03253-24. doi: 10.1128/spectrum.03253-24 (PMC12054088; doi:10.1128/spectrum.03253-24)
Supplement: Tables S1 to S9 — Excel file with proteome analysis. [file spectrum.03253-24-s0002.xlsx]

## Sheet: S1
Table S1. List of reactive B. pertussis proteins
ID	Description	Global Median	Ct Seropos DTwP D30	Pct Seropos DTwP D30
BP3755	putative outer membrane protein	6.78338	93	98.9362
BP0943	outer membrane protein A precursor	5.5859	94	100
BP2992	putative lipoprotein	4.31044	94	100
BP1112_s1_US	putative outer membrane ligand binding protein	4.26648	78	82.9787
BP1112	putative outer membrane ligand binding protein	4.02879	78	82.9787
BP1767	autotransporter	3.64505	85	90.4255
BP3342	putative peptidoglycan-associated lipoprotein	3.07997	77	81.9149
BP0840	outer membrane porin protein precursor	2.08146	81	86.1702
BP0456	putative heme receptor	0.870841	33	35.1064
BP3366	putative phage tail protein	0.817336	41	43.617
BP1721	putative peptidase	0.761498	55	58.5106
BP0760_s2	bifunctional hemolysin-adenylate cyclase precursor	0.722226	28	29.7872
BP3655	penicillin-binding protein 1A	0.711829	20	21.2766
BP2667_s1	adhesin	0.645598	45	47.8723
BP0760	bifunctional hemolysin-adenylate cyclase precursor	0.553216	12	12.766
BP1251	putative toxin	0.537686	42	44.6809
BP1879_s5	filamentous hemagglutinin/adhesin	0.514284	40	42.5532
BP2235	putative type III secretion protein	0.513843	12	12.766
BP1382	flagellar hook-associated protein 1	0.480858	21	22.3404
BP0184_s1	putative exported protein	0.479638	12	12.766
BP2315	autotransporter	0.469924	49	52.1277
BP1401	flagellar assembly protein FliH	0.400192	21	22.3404
BP2566	putative exported endonulease	0.364639	12	12.766
BP0760_s3	bifunctional hemolysin-adenylate cyclase precursor	0.364279	13	13.8298
BP2077	putative efflux system outer membrane component (Pseudogene)	0.31733	24	25.5319
BP2434	serine protease	0.300193	45	47.8723
BP2851	outer membrane porin protein precursor	0.299915	18	19.1489
BP1201	tracheal colonization factor precursor	0.29713	24	25.5319
BP1378	flagellar basal-body rod protein FlgG	0.282482	15	15.9574
BP1884	hemolysin activator-like protein	0.282123	22	23.4043
BP2497	putative zinc protease	0.259222	24	25.5319
BP1112_s2	putative outer membrane ligand binding protein	0.170342	14	14.8936
BP3494_s2	serum resistance protein	0.113023	17	18.0851
BP1189	lipoprotein	-0.0920904	17	18.0851

## Sheet: S2
Table S2. DTwP4 Prime vs. Vehicle
ID	Gene ID	Protein Type	Description	Reactive	AUC	Wilcoxon Rank Sum P value	FDR-adjusted P value
BP0943	BP0943	IVTT	outer membrane protein A precursor	TRUE	0	7.4e-07	8.88e-06
BP2992	BP2992	IVTT	putative lipoprotein	TRUE	0	7.4e-07	8.88e-06
BP3342	BP3342	IVTT	putative peptidoglycan-associated lipoprotein	TRUE	0	7.4e-07	8.88e-06
BP3755	BP3755	IVTT	putative outer membrane protein	TRUE	0.0277778	8.9e-06	8.01e-05
BP0840	BP0840	IVTT	outer membrane porin protein precursor	TRUE	0.0416667	2.2e-05	0.000132
BP1721	BP1721	IVTT	putative peptidase	TRUE	0.0416667	2.2e-05	0.000132
BP1767	BP1767	IVTT	autotransporter	TRUE	0.0694444	0.0001	0.000514286
BP2235	BP2235	IVTT	putative type III secretion protein	TRUE	0.0763889	0.00014	0.00063
BP1112	BP1112	IVTT	putative outer membrane ligand binding protein	TRUE	0.0833333	0.0002	0.0008
BP2667_s1	BP2667	IVTT	adhesin	TRUE	0.104167	0.0005	0.0018
BP1112_s1_US	BP1112	IVTT	putative outer membrane ligand binding protein	TRUE	0.138889	0.0018	0.0054
BP1251	BP1251	IVTT	putative toxin	TRUE	0.138889	0.0018	0.0054
BP1401	BP1401	IVTT	flagellar assembly protein FliH	TRUE	0.145833	0.0023	0.00636923
BP2851	BP2851	IVTT	outer membrane porin protein precursor	TRUE	0.166667	0.0045	0.0115714
BP1382	BP1382	IVTT	flagellar hook-associated protein 1	TRUE	0.173611	0.0056	0.0126
BP0760	BP0760	IVTT	bifunctional hemolysin-adenylate cyclase precursor	TRUE	0.173611	0.0056	0.0126
BP2497	BP2497	IVTT	putative zinc protease	TRUE	0.180556	0.0068	0.0136
BP0760_s3	BP0760	IVTT	bifunctional hemolysin-adenylate cyclase precursor	TRUE	0.180556	0.0068	0.0136
BP2566	BP2566	IVTT	putative exported endonulease	TRUE	0.8125	0.0083	0.0157263
BP3494_s2	BP3494	IVTT	serum resistance protein	TRUE	0.222222	0.02	0.036
BP3366	BP3366	IVTT	putative phage tail protein	TRUE	0.243056	0.033	0.054
Filamentous hamagglutinin (fhaB)_0.03	Filamentous hamagglutinin (fhaB)	Purifeid Protein	Filamentous hamagglutinin (fhaB)	TRUE	0.243056	0.033	0.054
BP1201	BP1201	IVTT	tracheal colonization factor precursor	TRUE	0.25	0.039	0.0610435
BP2434	BP2434	IVTT	serine protease	TRUE	0.715278	0.078	0.117
BP1879_s5	BP1879	IVTT	filamentous hemagglutinin/adhesin	TRUE	0.298611	0.1	0.144
BP0456	BP0456	IVTT	putative heme receptor	TRUE	0.694444	0.11	0.152308
Filamentous hamagglutinin (fhaB)_0.1	Filamentous hamagglutinin (fhaB)	Purifeid Protein	Filamentous hamagglutinin (fhaB)	TRUE	0.336806	0.18	0.24
BP0760_s2	BP0760	IVTT	bifunctional hemolysin-adenylate cyclase precursor	TRUE	0.340278	0.2	0.248276
BP3655	BP3655	IVTT	penicillin-binding protein 1A	TRUE	0.340278	0.2	0.248276
BP2077	BP2077	IVTT	putative efflux system outer membrane component (Pseudogene)	TRUE	0.381944	0.35	0.406452
BP1378	BP1378	IVTT	flagellar basal-body rod protein FlgG	TRUE	0.381944	0.35	0.406452
BP2315	BP2315	IVTT	autotransporter	TRUE	0.409722	0.48	0.54
BP1112_s2	BP1112	IVTT	putative outer membrane ligand binding protein	TRUE	0.548611	0.71	0.774545
BP1884	BP1884	IVTT	hemolysin activator-like protein	TRUE	0.465278	0.8	0.847059
BP0184_s1	BP0184	IVTT	putative exported protein	TRUE	0.513889	0.93	0.956571
BP1189	BP1189	IVTT	lipoprotein	TRUE	0.5	1	1
BP3760	BP3760	IVTT	putative lipoprotein	FALSE	0.0763889	0.00014	N/A
BP3316	BP3316	IVTT	copper resistance protein	FALSE	0.888889	0.00066	N/A
BP0856	BP0856	IVTT	probable TonB-dependent receptor for iron transport	FALSE	0.875	0.0011	N/A
BP1379	BP1379	IVTT	flagellar L-ring protein precursor	FALSE	0.854167	0.0023	N/A
BP1400	BP1400	IVTT	flagellum-specific ATP synthase FliI	FALSE	0.847222	0.0029	N/A
BP3329	BP3329	IVTT	putative outer membrane (permeability) protein	FALSE	0.826389	0.0056	N/A
BP3785	BP3785	IVTT	pertussis toxin subunit 4 precursor	FALSE	0.826389	0.0056	N/A
BP0500	BP0500	IVTT	hypothetical protein	FALSE	0.180556	0.0068	N/A
BP1138	BP1138	IVTT	putative ferric siderophore receptor	FALSE	0.8125	0.0083	N/A
BP0527	BP0527	IVTT	entericidin A anti-toxin precursor	FALSE	0.805556	0.01	N/A
BP1110_s1	BP1110	IVTT	serine protease	FALSE	0.805556	0.01	N/A
BP2922	BP2922	IVTT	putative TonB-dependent receptor	FALSE	0.805556	0.01	N/A
BP1989	BP1989	IVTT	putative exported protein	FALSE	0.805556	0.01	N/A
BP1716	BP1716	IVTT	probable glycoprotease	FALSE	0.805556	0.01	N/A
Fimbriae 2/3 (FHA)_0.03	Fimbriae 2/3 (FHA)	Purifeid Protein	Fimbriae 2/3 (FHA)	FALSE	0.194444	0.01	N/A
BP1054	BP1054	IVTT	pertactin precursor	FALSE	0.798611	0.012	N/A
BP0703	BP0703	IVTT	N-terminal region of TonB dependent receptor protein (Pseudogene)	FALSE	0.805556	0.012	N/A
BP2015	BP2015	IVTT	putative lipoprotein	FALSE	0.798611	0.012	N/A
BP3595	BP3595	IVTT	putative outer membrane protein	FALSE	0.784722	0.017	N/A
BP1568	BP1568	IVTT	serotype 3 fimbrial subunit precursor	FALSE	0.784722	0.017	N/A
BP3784	BP3784	IVTT	pertussis toxin subunit 2 precursor	FALSE	0.222222	0.02	N/A
BP0986	BP0986	IVTT	probable outer membrane lipoprotein	FALSE	0.777778	0.02	N/A
BP3439	BP3439	IVTT	dermonecrotic toxin	FALSE	0.770833	0.024	N/A
BP1996	BP1996	IVTT	putative type II secretion system protein	FALSE	0.770833	0.024	N/A
BP3006	BP3006	IVTT	putative lipoprotein	FALSE	0.770833	0.024	N/A
BP3783	BP3783	IVTT	pertussis toxin subunit 1 precursor	FALSE	0.763889	0.028	N/A
BP1380	BP1380	IVTT	flagellar P-ring protein precursor	FALSE	0.763889	0.028	N/A
BP2196	BP2196	IVTT	putative quinoprotein	FALSE	0.243056	0.033	N/A
BP2202	BP2202	IVTT	nucleoside diphosphate kinase	FALSE	0.25	0.039	N/A
BP2125A	BP2125A	IVTT	putative exported protein	FALSE	0.25	0.039	N/A
BP1879_s1	BP1879	IVTT	filamentous hemagglutinin/adhesin	FALSE	0.75	0.039	N/A
BP2907_s3	BP2907	IVTT	adhesin	FALSE	0.75	0.039	N/A
BP1944	BP1944	IVTT	putative hemin storage protein	FALSE	0.75	0.039	N/A
BP0826	BP0826	IVTT	outer membrane component of multidrug efflux system	FALSE	0.75	0.039	N/A
BP2907_s5	BP2907	IVTT	adhesin	FALSE	0.743056	0.045	N/A
BP2224	BP2224	IVTT	putative autotransporter	FALSE	0.743056	0.045	N/A
BP1376	BP1376	IVTT	flagellar hook protein FlgE	FALSE	0.263889	0.052	N/A
BP1610	BP1610	IVTT	putative autotransporter (Pseudogene)	FALSE	0.736111	0.052	N/A
BP3663	BP3663	IVTT	ferric siderophore receptor	FALSE	0.736111	0.052	N/A
BP1110	BP1110	IVTT	serine protease	FALSE	0.729167	0.06	N/A
BP0736	BP0736	IVTT	putative ferric siderophore receptor	FALSE	0.729167	0.06	N/A
BP1882	BP1882	IVTT	outer membrane usher protein precursor	FALSE	0.729167	0.06	N/A
BP1427_US	BP1427	IVTT	probable surface antigen	FALSE	0.729167	0.06	N/A
BP1428	BP1428	IVTT	putative outer membrane protein	FALSE	0.729167	0.06	N/A
BP0267	BP0267	IVTT	pseudogene	FALSE	0.729167	0.06	N/A
BP0121	BP0121	IVTT	probable extracellular solute-binding protein	FALSE	0.722222	0.068	N/A
BP2463	BP2463	IVTT	ferric alcaligin siderophore receptor	FALSE	0.722222	0.068	N/A
BP2907_US	BP2907	IVTT	adhesin	FALSE	0.715278	0.078	N/A
BP1110_s2	BP1110	IVTT	serine protease	FALSE	0.715278	0.078	N/A
BP2901	BP2901	IVTT	ferric enterobactin receptor	FALSE	0.715278	0.078	N/A
BP0608	BP0608	IVTT	putative peptidase	FALSE	0.715278	0.078	N/A
BP1628	BP1628	IVTT	putative capsular polysaccharide export protein	FALSE	0.715278	0.078	N/A
BP2674	BP2674	IVTT	fimbrial protein	FALSE	0.715278	0.078	N/A
BP1879_s3	BP1879	IVTT	filamentous hemagglutinin/adhesin	FALSE	0.708333	0.089	N/A
BP0878	BP0878	IVTT	putative phospholipase	FALSE	0.701389	0.1	N/A
BP3600	BP3600	IVTT	putative outer membrane protein (pseudogene)	FALSE	0.701389	0.1	N/A
BP1883	BP1883	IVTT	fimbrial adhesin	FALSE	0.305556	0.11	N/A
BP1372	BP1372	IVTT	flagella basal body P-ring formation protein	FALSE	0.694444	0.11	N/A
BP3812	BP3812	IVTT	putative outer membrane efflux protein	FALSE	0.694444	0.11	N/A
BP1485	BP1485	IVTT	putative membrane protein	FALSE	0.3125	0.13	N/A
BP3786	BP3786	IVTT	pertussis toxin subunit 5 precursor	FALSE	0.3125	0.13	N/A
BP1962	BP1962	IVTT	putative ferrisiderophore receptor	FALSE	0.6875	0.13	N/A
BP1261_s2	BP1261	IVTT	conserved hypothetical protein (Pseudogene)	FALSE	0.680556	0.14	N/A
BP3221	BP3221	IVTT	hypothetical protein (Pseudogene)	FALSE	0.680556	0.14	N/A
BP3439_s2	BP3439	IVTT	dermonecrotic toxin	FALSE	0.673611	0.16	N/A
BP3439_s1	BP3439	IVTT	dermonecrotic toxin	FALSE	0.666667	0.18	N/A
BP3015	BP3015	IVTT	putative peptidase family M23/M37 protein	FALSE	0.666667	0.18	N/A
Fimbriae 2/3 (FHA)_0.01	Fimbriae 2/3 (FHA)	Purifeid Protein	Fimbriae 2/3 (FHA)	FALSE	0.340278	0.19	N/A
BP1261_s1	BP1261	IVTT	conserved hypothetical protein (Pseudogene)	FALSE	0.354167	0.24	N/A
BP2738	BP2738	IVTT	CAE43015.1	FALSE	0.645833	0.24	N/A
BP2907_s4	BP2907	IVTT	adhesin	FALSE	0.645833	0.24	N/A
BP1375	BP1375	IVTT	basal-body rod modification protein FlgD	FALSE	0.354167	0.24	N/A
BP2667_s2_US	BP2667	IVTT	adhesin	FALSE	0.645833	0.24	N/A
BP2016	BP2016	IVTT	putative ferric siderophore receptor	FALSE	0.645833	0.24	N/A
BP2565	BP2565	IVTT	entericidin A anti-toxin precursor	FALSE	0.645833	0.24	N/A
BP1200_US	BP1200	IVTT	autotransporter (pseudogene)	FALSE	0.631944	0.29	N/A
BP2531	BP2531	IVTT	entericidin B-like bacteriolytic toxin	FALSE	0.625	0.32	N/A
BP1404	BP1404	IVTT	flagellar hook-basal body complex protein FliE	FALSE	0.625	0.32	N/A
BP3324	BP3324	IVTT	putative outer membrane protein (pseudogene)	FALSE	0.381944	0.35	N/A
BP3343	BP3343	IVTT	putative TolB-like translocation protein	FALSE	0.381944	0.35	N/A
BP1399	BP1399	IVTT	flagellar protein FliJ	FALSE	0.618056	0.35	N/A
BP2526	BP2526	IVTT	putative secretory apparatus	FALSE	0.611111	0.38	N/A
BP1377	BP1377	IVTT	flagellar basal-body rod protein FlgF	FALSE	0.388889	0.38	N/A
BP1879_s4	BP1879	IVTT	filamentous hemagglutinin/adhesin	FALSE	0.604167	0.41	N/A
BP1879_s2	BP1879	IVTT	filamentous hemagglutinin/adhesin	FALSE	0.604167	0.41	N/A
BP1409	BP1409	IVTT	flagellar protein FliS	FALSE	0.604167	0.41	N/A
BP1829	BP1829	IVTT	lipoprotein	FALSE	0.604167	0.41	N/A
BP0183	BP0183	IVTT	putative exported protein	FALSE	0.604167	0.41	N/A
BP2337	BP2337	IVTT	putative phospholipase	FALSE	0.597222	0.44	N/A
BP3405	BP3405	IVTT	outer membrane porin protein OmpQ	FALSE	0.590278	0.48	N/A
BP3494_s1	BP3494	IVTT	serum resistance protein	FALSE	0.590278	0.48	N/A
BP1952_US	BP1952	IVTT	putative cytochrome (Pseudogene)	FALSE	0.583333	0.51	N/A
BP2667_s3	BP2667	IVTT	adhesin	FALSE	0.576389	0.55	N/A
BP1834	BP1834	IVTT	putative fimbrial protein	FALSE	0.423611	0.55	N/A
BP2287	BP2287	IVTT	putative outer membrane protein (pseudogene)	FALSE	0.576389	0.55	N/A
BP1561	BP1561	IVTT	putative exported protein	FALSE	0.576389	0.55	N/A
BP1374	BP1374	IVTT	flagellar basal-body rod protein FlgC	FALSE	0.576389	0.55	N/A
BP0138	BP0138	IVTT	pseudogene	FALSE	0.569444	0.59	N/A
BP0905	BP0905	IVTT	penicillin-binding protein 1A	FALSE	0.4375	0.63	N/A
BP3787	BP3787	IVTT	pertussis toxin subunit 3 precursor	FALSE	0.4375	0.63	N/A
BP0996	BP0996	IVTT	flagellin	FALSE	0.444444	0.67	N/A
BP2919	BP2919	IVTT	putative lipoprotein	FALSE	0.555556	0.67	N/A
BP2843	BP2843	IVTT	putative exported protein (pseudogene)	FALSE	0.548611	0.71	N/A
BP0184_s2	BP0184	IVTT	putative exported protein	FALSE	0.541667	0.76	N/A
BP1119	BP1119	IVTT	serotype 2 fimbrial subunit precursor	FALSE	0.541667	0.76	N/A
BP2907_s1	BP2907	IVTT	adhesin	FALSE	0.541667	0.76	N/A
BP0760_s1	BP0760	IVTT	bifunctional hemolysin-adenylate cyclase precursor	FALSE	0.534722	0.8	N/A
BP1760	BP1760	IVTT	putative exported protein	FALSE	0.534722	0.8	N/A
BP1410	BP1410	IVTT	flagellar hook-associated protein 2	FALSE	0.465278	0.8	N/A
BP2956	BP2956	IVTT	hypothetical protein	FALSE	0.465278	0.8	N/A
BP1261	BP1261	IVTT	conserved hypothetical protein (Pseudogene)	FALSE	0.472222	0.84	N/A
BP0051	BP0051	IVTT	outer membrane porin protein precursor (Pseudogene)	FALSE	0.527778	0.84	N/A
BP3101	BP3101	IVTT	putative TonB-dependent receptor (Pseudogene)	FALSE	0.479167	0.89	N/A
BP0763	BP0763	IVTT	cyclolysin secretion protein	FALSE	0.479167	0.89	N/A
BP0184	BP0184	IVTT	putative exported protein	FALSE	0.493056	0.98	N/A
BP2248	BP2248	IVTT	putative type III secretion protein	FALSE	0.493056	0.98	N/A
BP1146	BP1146	IVTT	competence lipoprotein precursor	FALSE	0.506944	0.98	N/A
BP1383	BP1383	IVTT	flagellar hook-associated protein 3	FALSE	0.5	1	N/A
BP1373	BP1373	IVTT	flagellar basal-body rod protein FlgB	FALSE	0.5	1	N/A

## Sheet: S3
Table S3. DTwP4 Prime-Boost vs. Vehicle
ID	Gene ID	Protein Type	Description	Reactive	AUC	Wilcoxon Rank Sum P value	FDR-adjusted P value
BP0943	BP0943	IVTT.AG	outer membrane protein A precursor	TRUE	0	4.9e-10	3.528e-09
BP2992	BP2992	IVTT.AG	putative lipoprotein	TRUE	0	4.9e-10	3.528e-09
BP3342	BP3342	IVTT.AG	putative peptidoglycan-associated lipoprotein	TRUE	0	4.9e-10	3.528e-09
BP0840	BP0840	IVTT.AG	outer membrane porin protein precursor	TRUE	0	4.9e-10	3.528e-09
BP2497	BP2497	IVTT.AG	putative zinc protease	TRUE	0	4.9e-10	3.528e-09
BP3755	BP3755	IVTT.AG	putative outer membrane protein	TRUE	0.00328947	9.9e-10	5.09143e-09
BP1251	BP1251	IVTT.AG	putative toxin	TRUE	0.00328947	9.9e-10	5.09143e-09
BP1721	BP1721	IVTT.AG	putative peptidase	TRUE	0.00986842	3.4e-09	1.53e-08
BP2235	BP2235	IVTT.AG	putative type III secretion protein	TRUE	0.0263158	3.3e-08	1.32e-07
BP2667_s1	BP2667	IVTT.AG	adhesin	TRUE	0.0493421	3.4e-07	1.224e-06
BP3655	BP3655	IVTT.AG	penicillin-binding protein 1A	TRUE	0.0559211	6e-07	1.96364e-06
BP1201	BP1201	IVTT.AG	tracheal colonization factor precursor	TRUE	0.0657895	1.3e-06	3.9e-06
BP3366	BP3366	IVTT.AG	putative phage tail protein	TRUE	0.0690789	1.7e-06	4.70769e-06
BP2077	BP2077	IVTT.AG	putative efflux system outer membrane component (Pseudogene)	TRUE	0.0723684	2.2e-06	5.65714e-06
BP1767	BP1767	IVTT.AG	autotransporter	TRUE	0.0789474	3.5e-06	8.4e-06
BP1112	BP1112	IVTT.AG	putative outer membrane ligand binding protein	TRUE	0.0822368	4.5e-06	1.0125e-05
BP3494_s2	BP3494	IVTT.AG	serum resistance protein	TRUE	0.0986842	1.3e-05	2.75294e-05
BP1112_s1_US	BP1112	IVTT.AG	putative outer membrane ligand binding protein	TRUE	0.101974	1.6e-05	3.03158e-05
BP1382	BP1382	IVTT.AG	flagellar hook-associated protein 1	TRUE	0.101974	1.6e-05	3.03158e-05
BP1378	BP1378	IVTT.AG	flagellar basal-body rod protein FlgG	TRUE	0.154605	0.00028	0.000504
BP0760_s3	BP0760	IVTT.AG	bifunctional hemolysin-adenylate cyclase precursor	TRUE	0.157895	0.00033	0.000565714
BP0760_s2	BP0760	IVTT.AG	bifunctional hemolysin-adenylate cyclase precursor	TRUE	0.180921	0.00091	0.00148909
BP0760	BP0760	IVTT.AG	bifunctional hemolysin-adenylate cyclase precursor	TRUE	0.197368	0.0018	0.00281739
BP1884	BP1884	IVTT.AG	hemolysin activator-like protein	TRUE	0.203947	0.0023	0.003312
BP2851	BP2851	IVTT.AG	outer membrane porin protein precursor	TRUE	0.203947	0.0023	0.003312
BP0184_s1	BP0184	IVTT.AG	putative exported protein	TRUE	0.213816	0.0033	0.00456923
BP2315	BP2315	IVTT.AG	autotransporter	TRUE	0.220395	0.0042	0.0056
Filamentous hamagglutinin (fhaB)_0.1	Filamentous hamagglutinin (fhaB)	PURIFIED.PROTEIN	Filamentous hamagglutinin (fhaB)	TRUE	0.240132	0.0093	0.0119571
Filamentous hamagglutinin (fhaB)_0.03	Filamentous hamagglutinin (fhaB)	PURIFIED.PROTEIN	Filamentous hamagglutinin (fhaB)	TRUE	0.25	0.011	0.0136552
BP1879_s5	BP1879	IVTT.AG	filamentous hemagglutinin/adhesin	TRUE	0.266447	0.018	0.0216
BP1401	BP1401	IVTT.AG	flagellar assembly protein FliH	TRUE	0.286184	0.031	0.036
BP1112_s2	BP1112	IVTT.AG	putative outer membrane ligand binding protein	TRUE	0.302632	0.048	0.054
BP2434	BP2434	IVTT.AG	serine protease	TRUE	0.674342	0.082	0.0894545
BP2566	BP2566	IVTT.AG	putative exported endonulease	TRUE	0.342105	0.12	0.127059
BP1189	BP1189	IVTT.AG	lipoprotein	TRUE	0.378289	0.23	0.236571
BP0456	BP0456	IVTT.AG	putative heme receptor	TRUE	0.506579	0.96	0.96
BP3760	BP3760	IVTT.AG	putative lipoprotein	FALSE	0.0690789	1.7e-06	N/A
BP3786	BP3786	IVTT.AG	pertussis toxin subunit 5 precursor	FALSE	0.0723684	2.2e-06	N/A
BP1376	BP1376	IVTT.AG	flagellar hook protein FlgE	FALSE	0.0756579	2.8e-06	N/A
BP3784	BP3784	IVTT.AG	pertussis toxin subunit 2 precursor	FALSE	0.0756579	2.8e-06	N/A
BP3324	BP3324	IVTT.AG	putative outer membrane protein (pseudogene)	FALSE	0.0789474	3.5e-06	N/A
BP0500	BP0500	IVTT.AG	hypothetical protein	FALSE	0.0855263	5.6e-06	N/A
BP2196	BP2196	IVTT.AG	putative quinoprotein	FALSE	0.121711	5.2e-05	N/A
BP1379	BP1379	IVTT.AG	flagellar L-ring protein precursor	FALSE	0.875	6.2e-05	N/A
BP1834	BP1834	IVTT.AG	putative fimbrial protein	FALSE	0.148026	0.0002	N/A
BP2202	BP2202	IVTT.AG	nucleoside diphosphate kinase	FALSE	0.148026	0.0002	N/A
Fimbriae 2/3 (FHA)_0.03	Fimbriae 2/3 (FHA)	PURIFIED.PROTEIN	Fimbriae 2/3 (FHA)	FALSE	0.138158	0.00029	N/A
BP2531	BP2531	IVTT.AG	entericidin B-like bacteriolytic toxin	FALSE	0.161184	0.00038	N/A
BP0184	BP0184	IVTT.AG	putative exported protein	FALSE	0.174342	0.00068	N/A
BP1879_s1	BP1879	IVTT.AG	filamentous hemagglutinin/adhesin	FALSE	0.822368	0.00079	N/A
BP2248	BP2248	IVTT.AG	putative type III secretion protein	FALSE	0.203947	0.0023	N/A
BP1962	BP1962	IVTT.AG	putative ferrisiderophore receptor	FALSE	0.796053	0.0023	N/A
BP1883	BP1883	IVTT.AG	fimbrial adhesin	FALSE	0.207237	0.0026	N/A
BP1261_s1	BP1261	IVTT.AG	conserved hypothetical protein (Pseudogene)	FALSE	0.210526	0.0029	N/A
BP2667_s3	BP2667	IVTT.AG	adhesin	FALSE	0.217105	0.0037	N/A
BP2287	BP2287	IVTT.AG	putative outer membrane protein (pseudogene)	FALSE	0.220395	0.0042	N/A
BP2463	BP2463	IVTT.AG	ferric alcaligin siderophore receptor	FALSE	0.779605	0.0042	N/A
BP1568	BP1568	IVTT.AG	serotype 3 fimbrial subunit precursor	FALSE	0.766447	0.0065	N/A
BP2125A	BP2125A	IVTT.AG	putative exported protein	FALSE	0.236842	0.0073	N/A
BP2907_s3	BP2907	IVTT.AG	adhesin	FALSE	0.763158	0.0073	N/A
BP1380	BP1380	IVTT.AG	flagellar P-ring protein precursor	FALSE	0.763158	0.0073	N/A
BP0527	BP0527	IVTT.AG	entericidin A anti-toxin precursor	FALSE	0.756579	0.009	N/A
BP2015	BP2015	IVTT.AG	putative lipoprotein	FALSE	0.75	0.011	N/A
BP1427_US	BP1427	IVTT.AG	probable surface antigen	FALSE	0.75	0.011	N/A
BP1716	BP1716	IVTT.AG	probable glycoprotease	FALSE	0.75	0.011	N/A
BP1400	BP1400	IVTT.AG	flagellum-specific ATP synthase FliI	FALSE	0.746711	0.012	N/A
BP2901	BP2901	IVTT.AG	ferric enterobactin receptor	FALSE	0.743421	0.014	N/A
BP0760_s1	BP0760	IVTT.AG	bifunctional hemolysin-adenylate cyclase precursor	FALSE	0.259868	0.015	N/A
BP1383	BP1383	IVTT.AG	flagellar hook-associated protein 3	FALSE	0.259868	0.015	N/A
BP3343	BP3343	IVTT.AG	putative TolB-like translocation protein	FALSE	0.259868	0.015	N/A
BP0856	BP0856	IVTT.AG	probable TonB-dependent receptor for iron transport	FALSE	0.723684	0.024	N/A
BP1110_s2	BP1110	IVTT.AG	serine protease	FALSE	0.723684	0.024	N/A
BP2667_s2_US	BP2667	IVTT.AG	adhesin	FALSE	0.723684	0.024	N/A
BP0121	BP0121	IVTT.AG	probable extracellular solute-binding protein	FALSE	0.720395	0.026	N/A
BP2674	BP2674	IVTT.AG	fimbrial protein	FALSE	0.720395	0.026	N/A
BP3101	BP3101	IVTT.AG	putative TonB-dependent receptor (Pseudogene)	FALSE	0.282895	0.029	N/A
BP3812	BP3812	IVTT.AG	putative outer membrane efflux protein	FALSE	0.713816	0.031	N/A
BP2922	BP2922	IVTT.AG	putative TonB-dependent receptor	FALSE	0.707237	0.037	N/A
BP3221	BP3221	IVTT.AG	hypothetical protein (Pseudogene)	FALSE	0.296053	0.041	N/A
BP2224	BP2224	IVTT.AG	putative autotransporter	FALSE	0.700658	0.044	N/A
BP1261	BP1261	IVTT.AG	conserved hypothetical protein (Pseudogene)	FALSE	0.305921	0.052	N/A
BP3329	BP3329	IVTT.AG	putative outer membrane (permeability) protein	FALSE	0.694079	0.052	N/A
BP1110_s1	BP1110	IVTT.AG	serine protease	FALSE	0.694079	0.052	N/A
BP2907_s1	BP2907	IVTT.AG	adhesin	FALSE	0.694079	0.052	N/A
BP2565	BP2565	IVTT.AG	entericidin A anti-toxin precursor	FALSE	0.694079	0.052	N/A
BP3006	BP3006	IVTT.AG	putative lipoprotein	FALSE	0.690789	0.056	N/A
BP1610	BP1610	IVTT.AG	putative autotransporter (Pseudogene)	FALSE	0.684211	0.066	N/A
BP1200_US	BP1200	IVTT.AG	autotransporter (pseudogene)	FALSE	0.322368	0.076	N/A
BP0608	BP0608	IVTT.AG	putative peptidase	FALSE	0.677632	0.076	N/A
BP0703	BP0703	IVTT.AG	N-terminal region of TonB dependent receptor protein (Pseudogene)	FALSE	0.674342	0.082	N/A
BP2016	BP2016	IVTT.AG	putative ferric siderophore receptor	FALSE	0.671053	0.088	N/A
BP0184_s2	BP0184	IVTT.AG	putative exported protein	FALSE	0.335526	0.1	N/A
BP2956	BP2956	IVTT.AG	hypothetical protein	FALSE	0.338816	0.11	N/A
BP3439	BP3439	IVTT.AG	dermonecrotic toxin	FALSE	0.661184	0.11	N/A
BP3405	BP3405	IVTT.AG	outer membrane porin protein OmpQ	FALSE	0.348684	0.13	N/A
BP2907_s5	BP2907	IVTT.AG	adhesin	FALSE	0.651316	0.13	N/A
BP1054	BP1054	IVTT.AG	pertactin precursor	FALSE	0.648026	0.14	N/A
BP1829	BP1829	IVTT.AG	lipoprotein	FALSE	0.644737	0.15	N/A
BP3783	BP3783	IVTT.AG	pertussis toxin subunit 1 precursor	FALSE	0.644737	0.15	N/A
BP1110	BP1110	IVTT.AG	serine protease	FALSE	0.641447	0.16	N/A
BP0267	BP0267	IVTT.AG	pseudogene	FALSE	0.638158	0.17	N/A
BP0736	BP0736	IVTT.AG	putative ferric siderophore receptor	FALSE	0.631579	0.19	N/A
BP1119	BP1119	IVTT.AG	serotype 2 fimbrial subunit precursor	FALSE	0.368421	0.19	N/A
BP3600	BP3600	IVTT.AG	putative outer membrane protein (pseudogene)	FALSE	0.631579	0.19	N/A
BP3316	BP3316	IVTT.AG	copper resistance protein	FALSE	0.631579	0.19	N/A
BP3785	BP3785	IVTT.AG	pertussis toxin subunit 4 precursor	FALSE	0.631579	0.19	N/A
BP0905	BP0905	IVTT.AG	penicillin-binding protein 1A	FALSE	0.371711	0.21	N/A
BP2919	BP2919	IVTT.AG	putative lipoprotein	FALSE	0.371711	0.21	N/A
BP1628	BP1628	IVTT.AG	putative capsular polysaccharide export protein	FALSE	0.621711	0.23	N/A
BP3787	BP3787	IVTT.AG	pertussis toxin subunit 3 precursor	FALSE	0.384868	0.26	N/A
BP3595	BP3595	IVTT.AG	putative outer membrane protein	FALSE	0.615132	0.26	N/A
BP1989	BP1989	IVTT.AG	putative exported protein	FALSE	0.611842	0.27	N/A
BP1996	BP1996	IVTT.AG	putative type II secretion system protein	FALSE	0.608553	0.29	N/A
BP1374	BP1374	IVTT.AG	flagellar basal-body rod protein FlgC	FALSE	0.401316	0.33	N/A
BP2337	BP2337	IVTT.AG	putative phospholipase	FALSE	0.598684	0.33	N/A
BP1377	BP1377	IVTT.AG	flagellar basal-body rod protein FlgF	FALSE	0.404605	0.35	N/A
BP1375	BP1375	IVTT.AG	basal-body rod modification protein FlgD	FALSE	0.404605	0.35	N/A
BP1561	BP1561	IVTT.AG	putative exported protein	FALSE	0.404605	0.35	N/A
BP1410	BP1410	IVTT.AG	flagellar hook-associated protein 2	FALSE	0.407895	0.37	N/A
BP1944	BP1944	IVTT.AG	putative hemin storage protein	FALSE	0.588816	0.38	N/A
BP1261_s2	BP1261	IVTT.AG	conserved hypothetical protein (Pseudogene)	FALSE	0.414474	0.4	N/A
BP3439_s1	BP3439	IVTT.AG	dermonecrotic toxin	FALSE	0.585526	0.4	N/A
BP1879_s2	BP1879	IVTT.AG	filamentous hemagglutinin/adhesin	FALSE	0.417763	0.42	N/A
BP2843	BP2843	IVTT.AG	putative exported protein (pseudogene)	FALSE	0.417763	0.42	N/A
BP0051	BP0051	IVTT.AG	outer membrane porin protein precursor (Pseudogene)	FALSE	0.421053	0.44	N/A
BP1138	BP1138	IVTT.AG	putative ferric siderophore receptor	FALSE	0.578947	0.44	N/A
BP1882	BP1882	IVTT.AG	outer membrane usher protein precursor	FALSE	0.427632	0.48	N/A
BP1372	BP1372	IVTT.AG	flagella basal body P-ring formation protein	FALSE	0.427632	0.48	N/A
BP3494_s1	BP3494	IVTT.AG	serum resistance protein	FALSE	0.569079	0.5	N/A
BP1399	BP1399	IVTT.AG	flagellar protein FliJ	FALSE	0.434211	0.52	N/A
BP1952_US	BP1952	IVTT.AG	putative cytochrome (Pseudogene)	FALSE	0.444079	0.59	N/A
BP1409	BP1409	IVTT.AG	flagellar protein FliS	FALSE	0.444079	0.59	N/A
BP0763	BP0763	IVTT.AG	cyclolysin secretion protein	FALSE	0.447368	0.61	N/A
BP3663	BP3663	IVTT.AG	ferric siderophore receptor	FALSE	0.552632	0.61	N/A
BP1373	BP1373	IVTT.AG	flagellar basal-body rod protein FlgB	FALSE	0.450658	0.64	N/A
BP1146	BP1146	IVTT.AG	competence lipoprotein precursor	FALSE	0.546053	0.66	N/A
BP0826	BP0826	IVTT.AG	outer membrane component of multidrug efflux system	FALSE	0.453947	0.66	N/A
BP0183	BP0183	IVTT.AG	putative exported protein	FALSE	0.460526	0.71	N/A
BP3015	BP3015	IVTT.AG	putative peptidase family M23/M37 protein	FALSE	0.539474	0.71	N/A
BP3439_s2	BP3439	IVTT.AG	dermonecrotic toxin	FALSE	0.536184	0.73	N/A
BP2907_US	BP2907	IVTT.AG	adhesin	FALSE	0.536184	0.73	N/A
BP0138	BP0138	IVTT.AG	pseudogene	FALSE	0.463816	0.73	N/A
BP1879_s4	BP1879	IVTT.AG	filamentous hemagglutinin/adhesin	FALSE	0.532895	0.76	N/A
BP2907_s4	BP2907	IVTT.AG	adhesin	FALSE	0.467105	0.76	N/A
BP0878	BP0878	IVTT.AG	putative phospholipase	FALSE	0.470395	0.78	N/A
BP1879_s3	BP1879	IVTT.AG	filamentous hemagglutinin/adhesin	FALSE	0.470395	0.78	N/A
BP0996	BP0996	IVTT.AG	flagellin	FALSE	0.526316	0.81	N/A
BP2526	BP2526	IVTT.AG	putative secretory apparatus	FALSE	0.526316	0.81	N/A
BP2738	BP2738	IVTT.AG	CAE43015.1	FALSE	0.476974	0.83	N/A
BP1485	BP1485	IVTT.AG	putative membrane protein	FALSE	0.483553	0.88	N/A
Fimbriae 2/3 (FHA)_0.01	Fimbriae 2/3 (FHA)	PURIFIED.PROTEIN	Fimbriae 2/3 (FHA)	FALSE	0.483553	0.88	N/A
BP1428	BP1428	IVTT.AG	putative outer membrane protein	FALSE	0.486842	0.91	N/A
BP0986	BP0986	IVTT.AG	probable outer membrane lipoprotein	FALSE	0.493421	0.96	N/A
BP1404	BP1404	IVTT.AG	flagellar hook-basal body complex protein FliE	FALSE	0.503289	0.99	N/A
BP1760	BP1760	IVTT.AG	putative exported protein	FALSE	0.5	1	N/A

## Sheet: S4
Table S4. DTwP60 Prime vs. Vehicle
ID	Gene ID	Protein Type	Description	Reactive	AUC	Wilcoxon Rank Sum P value	FDR-adjusted P value
BP3755	BP3755	IVTT.AG	putative outer membrane protein	TRUE	0	1.6e-05	0.0001152
BP0943	BP0943	IVTT.AG	outer membrane protein A precursor	TRUE	0	1.6e-05	0.0001152
BP2992	BP2992	IVTT.AG	putative lipoprotein	TRUE	0	1.6e-05	0.0001152
BP0840	BP0840	IVTT.AG	outer membrane porin protein precursor	TRUE	0	1.6e-05	0.0001152
BP1251	BP1251	IVTT.AG	putative toxin	TRUE	0	1.6e-05	0.0001152
BP1767	BP1767	IVTT.AG	autotransporter	TRUE	0.0416667	0.00019	0.000977143
BP1201	BP1201	IVTT.AG	tracheal colonization factor precursor	TRUE	0.0416667	0.00019	0.000977143
BP2667_s1	BP2667	IVTT.AG	adhesin	TRUE	0.0625	0.00048	0.00192
BP2235	BP2235	IVTT.AG	putative type III secretion protein	TRUE	0.0625	0.00048	0.00192
BP1112	BP1112	IVTT.AG	putative outer membrane ligand binding protein	TRUE	0.0729167	0.00071	0.00232364
BP1721	BP1721	IVTT.AG	putative peptidase	TRUE	0.0729167	0.00071	0.00232364
BP3342	BP3342	IVTT.AG	putative peptidoglycan-associated lipoprotein	TRUE	0.0833333	0.0011	0.0033
BP0760_s3	BP0760	IVTT.AG	bifunctional hemolysin-adenylate cyclase precursor	TRUE	0.114583	0.003	0.00830769
BP3655	BP3655	IVTT.AG	penicillin-binding protein 1A	TRUE	0.135417	0.0055	0.0132
BP1382	BP1382	IVTT.AG	flagellar hook-associated protein 1	TRUE	0.135417	0.0055	0.0132
BP2315	BP2315	IVTT.AG	autotransporter	TRUE	0.145833	0.0073	0.016425
BP1401	BP1401	IVTT.AG	flagellar assembly protein FliH	TRUE	0.166667	0.012	0.0254118
BP0456	BP0456	IVTT.AG	putative heme receptor	TRUE	0.822917	0.016	0.0288
BP2851	BP2851	IVTT.AG	outer membrane porin protein precursor	TRUE	0.177083	0.016	0.0288
BP0184_s1	BP0184	IVTT.AG	putative exported protein	TRUE	0.177083	0.016	0.0288
BP2077	BP2077	IVTT.AG	putative efflux system outer membrane component (Pseudogene)	TRUE	0.1875	0.02	0.0342857
BP3366	BP3366	IVTT.AG	putative phage tail protein	TRUE	0.239583	0.057	0.0892174
BP0760	BP0760	IVTT.AG	bifunctional hemolysin-adenylate cyclase precursor	TRUE	0.239583	0.057	0.0892174
BP0760_s2	BP0760	IVTT.AG	bifunctional hemolysin-adenylate cyclase precursor	TRUE	0.25	0.069	0.1035
BP1112_s1_US	BP1112	IVTT.AG	putative outer membrane ligand binding protein	TRUE	0.260417	0.082	0.11808
BP3494_s2	BP3494	IVTT.AG	serum resistance protein	TRUE	0.270833	0.098	0.135692
BP1189	BP1189	IVTT.AG	lipoprotein	TRUE	0.302083	0.16	0.213333
BP2566	BP2566	IVTT.AG	putative exported endonulease	TRUE	0.666667	0.24	0.308571
BP1879_s5	BP1879	IVTT.AG	filamentous hemagglutinin/adhesin	TRUE	0.354167	0.31	0.36
Filamentous hamagglutinin (fhaB)_0.1	Filamentous hamagglutinin (fhaB)	PURIFIED.PROTEIN	Filamentous hamagglutinin (fhaB)	TRUE	0.354167	0.31	0.36
Filamentous hamagglutinin (fhaB)_0.03	Filamentous hamagglutinin (fhaB)	PURIFIED.PROTEIN	Filamentous hamagglutinin (fhaB)	TRUE	0.354167	0.31	0.36
BP2434	BP2434	IVTT.AG	serine protease	TRUE	0.625	0.38	0.4275
BP1112_s2	BP1112	IVTT.AG	putative outer membrane ligand binding protein	TRUE	0.385417	0.43	0.469091
BP1884	BP1884	IVTT.AG	hemolysin activator-like protein	TRUE	0.395833	0.47	0.497647
BP1378	BP1378	IVTT.AG	flagellar basal-body rod protein FlgG	TRUE	0.427083	0.62	0.637714
BP2497	BP2497	IVTT.AG	putative zinc protease	TRUE	0.489583	0.97	0.97
BP3760	BP3760	IVTT.AG	putative lipoprotein	FALSE	0	1.6e-05	N/A
BP1883	BP1883	IVTT.AG	fimbrial adhesin	FALSE	0.104167	0.0022	N/A
BP1376	BP1376	IVTT.AG	flagellar hook protein FlgE	FALSE	0.125	0.0041	N/A
BP3812	BP3812	IVTT.AG	putative outer membrane efflux protein	FALSE	0.854167	0.0073	N/A
BP3786	BP3786	IVTT.AG	pertussis toxin subunit 5 precursor	FALSE	0.15625	0.0096	N/A
BP0500	BP0500	IVTT.AG	hypothetical protein	FALSE	0.166667	0.012	N/A
BP0527	BP0527	IVTT.AG	entericidin A anti-toxin precursor	FALSE	0.822917	0.016	N/A
BP3329	BP3329	IVTT.AG	putative outer membrane (permeability) protein	FALSE	0.822917	0.016	N/A
BP1716	BP1716	IVTT.AG	probable glycoprotease	FALSE	0.822917	0.016	N/A
BP2196	BP2196	IVTT.AG	putative quinoprotein	FALSE	0.1875	0.02	N/A
BP2907_s3	BP2907	IVTT.AG	adhesin	FALSE	0.802083	0.025	N/A
BP1400	BP1400	IVTT.AG	flagellum-specific ATP synthase FliI	FALSE	0.802083	0.025	N/A
BP1380	BP1380	IVTT.AG	flagellar P-ring protein precursor	FALSE	0.791667	0.031	N/A
BP2922	BP2922	IVTT.AG	putative TonB-dependent receptor	FALSE	0.78125	0.039	N/A
BP1379	BP1379	IVTT.AG	flagellar L-ring protein precursor	FALSE	0.78125	0.039	N/A
BP1054	BP1054	IVTT.AG	pertactin precursor	FALSE	0.770833	0.047	N/A
BP2125A	BP2125A	IVTT.AG	putative exported protein	FALSE	0.229167	0.047	N/A
BP1110_s1	BP1110	IVTT.AG	serine protease	FALSE	0.770833	0.047	N/A
BP2015	BP2015	IVTT.AG	putative lipoprotein	FALSE	0.770833	0.047	N/A
BP2907_s1	BP2907	IVTT.AG	adhesin	FALSE	0.770833	0.047	N/A
BP1568	BP1568	IVTT.AG	serotype 3 fimbrial subunit precursor	FALSE	0.770833	0.047	N/A
BP1261_s1	BP1261	IVTT.AG	conserved hypothetical protein (Pseudogene)	FALSE	0.239583	0.057	N/A
BP3316	BP3316	IVTT.AG	copper resistance protein	FALSE	0.760417	0.057	N/A
BP1879_s1	BP1879	IVTT.AG	filamentous hemagglutinin/adhesin	FALSE	0.75	0.069	N/A
BP3015	BP3015	IVTT.AG	putative peptidase family M23/M37 protein	FALSE	0.75	0.069	N/A
BP1383	BP1383	IVTT.AG	flagellar hook-associated protein 3	FALSE	0.25	0.07	N/A
BP2907_s5	BP2907	IVTT.AG	adhesin	FALSE	0.739583	0.082	N/A
BP1375	BP1375	IVTT.AG	basal-body rod modification protein FlgD	FALSE	0.260417	0.082	N/A
BP3595	BP3595	IVTT.AG	putative outer membrane protein	FALSE	0.739583	0.082	N/A
Fimbriae 2/3 (FHA)_0.03	Fimbriae 2/3 (FHA)	PURIFIED.PROTEIN	Fimbriae 2/3 (FHA)	FALSE	0.270833	0.097	N/A
BP3343	BP3343	IVTT.AG	putative TolB-like translocation protein	FALSE	0.270833	0.098	N/A
BP0736	BP0736	IVTT.AG	putative ferric siderophore receptor	FALSE	0.729167	0.098	N/A
BP2565	BP2565	IVTT.AG	entericidin A anti-toxin precursor	FALSE	0.729167	0.098	N/A
BP2674	BP2674	IVTT.AG	fimbrial protein	FALSE	0.729167	0.098	N/A
BP3785	BP3785	IVTT.AG	pertussis toxin subunit 4 precursor	FALSE	0.729167	0.098	N/A
BP0878	BP0878	IVTT.AG	putative phospholipase	FALSE	0.71875	0.12	N/A
BP2907_s4	BP2907	IVTT.AG	adhesin	FALSE	0.71875	0.12	N/A
BP1760	BP1760	IVTT.AG	putative exported protein	FALSE	0.28125	0.12	N/A
BP2667_s2_US	BP2667	IVTT.AG	adhesin	FALSE	0.71875	0.12	N/A
BP2224	BP2224	IVTT.AG	putative autotransporter	FALSE	0.71875	0.12	N/A
BP1110	BP1110	IVTT.AG	serine protease	FALSE	0.697917	0.16	N/A
BP3494_s1	BP3494	IVTT.AG	serum resistance protein	FALSE	0.697917	0.16	N/A
BP2907_US	BP2907	IVTT.AG	adhesin	FALSE	0.6875	0.18	N/A
BP0051	BP0051	IVTT.AG	outer membrane porin protein precursor (Pseudogene)	FALSE	0.3125	0.18	N/A
BP2956	BP2956	IVTT.AG	hypothetical protein	FALSE	0.3125	0.18	N/A
BP1628	BP1628	IVTT.AG	putative capsular polysaccharide export protein	FALSE	0.6875	0.18	N/A
BP0267	BP0267	IVTT.AG	pseudogene	FALSE	0.6875	0.18	N/A
BP0184	BP0184	IVTT.AG	putative exported protein	FALSE	0.322917	0.21	N/A
BP1261	BP1261	IVTT.AG	conserved hypothetical protein (Pseudogene)	FALSE	0.322917	0.21	N/A
BP1110_s2	BP1110	IVTT.AG	serine protease	FALSE	0.677083	0.21	N/A
BP1374	BP1374	IVTT.AG	flagellar basal-body rod protein FlgC	FALSE	0.677083	0.21	N/A
BP3600	BP3600	IVTT.AG	putative outer membrane protein (pseudogene)	FALSE	0.677083	0.21	N/A
BP2016	BP2016	IVTT.AG	putative ferric siderophore receptor	FALSE	0.677083	0.21	N/A
BP0986	BP0986	IVTT.AG	probable outer membrane lipoprotein	FALSE	0.677083	0.21	N/A
BP2202	BP2202	IVTT.AG	nucleoside diphosphate kinase	FALSE	0.333333	0.24	N/A
BP2526	BP2526	IVTT.AG	putative secretory apparatus	FALSE	0.666667	0.24	N/A
BP2463	BP2463	IVTT.AG	ferric alcaligin siderophore receptor	FALSE	0.666667	0.24	N/A
BP3324	BP3324	IVTT.AG	putative outer membrane protein (pseudogene)	FALSE	0.34375	0.27	N/A
BP0856	BP0856	IVTT.AG	probable TonB-dependent receptor for iron transport	FALSE	0.65625	0.27	N/A
BP1138	BP1138	IVTT.AG	putative ferric siderophore receptor	FALSE	0.65625	0.27	N/A
BP1410	BP1410	IVTT.AG	flagellar hook-associated protein 2	FALSE	0.34375	0.27	N/A
BP1427_US	BP1427	IVTT.AG	probable surface antigen	FALSE	0.65625	0.27	N/A
BP0996	BP0996	IVTT.AG	flagellin	FALSE	0.354167	0.31	N/A
BP0138	BP0138	IVTT.AG	pseudogene	FALSE	0.354167	0.31	N/A
BP1372	BP1372	IVTT.AG	flagella basal body P-ring formation protein	FALSE	0.645833	0.31	N/A
BP2901	BP2901	IVTT.AG	ferric enterobactin receptor	FALSE	0.645833	0.31	N/A
BP3783	BP3783	IVTT.AG	pertussis toxin subunit 1 precursor	FALSE	0.645833	0.31	N/A
BP0608	BP0608	IVTT.AG	putative peptidase	FALSE	0.645833	0.31	N/A
BP1485	BP1485	IVTT.AG	putative membrane protein	FALSE	0.364583	0.33	N/A
BP0703	BP0703	IVTT.AG	N-terminal region of TonB dependent receptor protein (Pseudogene)	FALSE	0.635417	0.33	N/A
BP2919	BP2919	IVTT.AG	putative lipoprotein	FALSE	0.364583	0.34	N/A
BP1882	BP1882	IVTT.AG	outer membrane usher protein precursor	FALSE	0.635417	0.34	N/A
BP1944	BP1944	IVTT.AG	putative hemin storage protein	FALSE	0.635417	0.34	N/A
BP0183	BP0183	IVTT.AG	putative exported protein	FALSE	0.635417	0.34	N/A
BP1996	BP1996	IVTT.AG	putative type II secretion system protein	FALSE	0.635417	0.34	N/A
BP1879_s2	BP1879	IVTT.AG	filamentous hemagglutinin/adhesin	FALSE	0.625	0.38	N/A
BP3439_s1	BP3439	IVTT.AG	dermonecrotic toxin	FALSE	0.625	0.38	N/A
BP3439	BP3439	IVTT.AG	dermonecrotic toxin	FALSE	0.625	0.38	N/A
BP0121	BP0121	IVTT.AG	probable extracellular solute-binding protein	FALSE	0.625	0.38	N/A
BP1834	BP1834	IVTT.AG	putative fimbrial protein	FALSE	0.385417	0.43	N/A
Fimbriae 2/3 (FHA)_0.01	Fimbriae 2/3 (FHA)	PURIFIED.PROTEIN	Fimbriae 2/3 (FHA)	FALSE	0.390625	0.44	N/A
BP0905	BP0905	IVTT.AG	penicillin-binding protein 1A	FALSE	0.395833	0.47	N/A
BP3784	BP3784	IVTT.AG	pertussis toxin subunit 2 precursor	FALSE	0.395833	0.47	N/A
BP3663	BP3663	IVTT.AG	ferric siderophore receptor	FALSE	0.604167	0.47	N/A
BP1962	BP1962	IVTT.AG	putative ferrisiderophore receptor	FALSE	0.604167	0.47	N/A
BP1952_US	BP1952	IVTT.AG	putative cytochrome (Pseudogene)	FALSE	0.40625	0.52	N/A
BP1404	BP1404	IVTT.AG	flagellar hook-basal body complex protein FliE	FALSE	0.59375	0.52	N/A
BP0826	BP0826	IVTT.AG	outer membrane component of multidrug efflux system	FALSE	0.59375	0.52	N/A
BP1989	BP1989	IVTT.AG	putative exported protein	FALSE	0.59375	0.52	N/A
BP2248	BP2248	IVTT.AG	putative type III secretion protein	FALSE	0.416667	0.57	N/A
BP0760_s1	BP0760	IVTT.AG	bifunctional hemolysin-adenylate cyclase precursor	FALSE	0.416667	0.57	N/A
BP3405	BP3405	IVTT.AG	outer membrane porin protein OmpQ	FALSE	0.416667	0.57	N/A
BP2843	BP2843	IVTT.AG	putative exported protein (pseudogene)	FALSE	0.416667	0.57	N/A
BP2337	BP2337	IVTT.AG	putative phospholipase	FALSE	0.583333	0.57	N/A
BP3101	BP3101	IVTT.AG	putative TonB-dependent receptor (Pseudogene)	FALSE	0.427083	0.62	N/A
BP1879_s3	BP1879	IVTT.AG	filamentous hemagglutinin/adhesin	FALSE	0.572917	0.62	N/A
BP3439_s2	BP3439	IVTT.AG	dermonecrotic toxin	FALSE	0.572917	0.62	N/A
BP1119	BP1119	IVTT.AG	serotype 2 fimbrial subunit precursor	FALSE	0.427083	0.62	N/A
BP3221	BP3221	IVTT.AG	hypothetical protein (Pseudogene)	FALSE	0.572917	0.62	N/A
BP1146	BP1146	IVTT.AG	competence lipoprotein precursor	FALSE	0.572917	0.62	N/A
BP3787	BP3787	IVTT.AG	pertussis toxin subunit 3 precursor	FALSE	0.4375	0.68	N/A
BP1409	BP1409	IVTT.AG	flagellar protein FliS	FALSE	0.5625	0.68	N/A
BP1373	BP1373	IVTT.AG	flagellar basal-body rod protein FlgB	FALSE	0.5625	0.68	N/A
BP3006	BP3006	IVTT.AG	putative lipoprotein	FALSE	0.5625	0.68	N/A
BP0184_s2	BP0184	IVTT.AG	putative exported protein	FALSE	0.552083	0.73	N/A
BP1200_US	BP1200	IVTT.AG	autotransporter (pseudogene)	FALSE	0.552083	0.73	N/A
BP1561	BP1561	IVTT.AG	putative exported protein	FALSE	0.552083	0.73	N/A
BP2667_s3	BP2667	IVTT.AG	adhesin	FALSE	0.458333	0.79	N/A
BP1377	BP1377	IVTT.AG	flagellar basal-body rod protein FlgF	FALSE	0.458333	0.79	N/A
BP1829	BP1829	IVTT.AG	lipoprotein	FALSE	0.458333	0.79	N/A
BP1879_s4	BP1879	IVTT.AG	filamentous hemagglutinin/adhesin	FALSE	0.46875	0.85	N/A
BP2738	BP2738	IVTT.AG	CAE43015.1	FALSE	0.53125	0.85	N/A
BP2531	BP2531	IVTT.AG	entericidin B-like bacteriolytic toxin	FALSE	0.53125	0.85	N/A
BP2287	BP2287	IVTT.AG	putative outer membrane protein (pseudogene)	FALSE	0.46875	0.85	N/A
BP1610	BP1610	IVTT.AG	putative autotransporter (Pseudogene)	FALSE	0.53125	0.85	N/A
BP1399	BP1399	IVTT.AG	flagellar protein FliJ	FALSE	0.520833	0.91	N/A
BP1428	BP1428	IVTT.AG	putative outer membrane protein	FALSE	0.520833	0.91	N/A
BP0763	BP0763	IVTT.AG	cyclolysin secretion protein	FALSE	0.489583	0.97	N/A
BP1261_s2	BP1261	IVTT.AG	conserved hypothetical protein (Pseudogene)	FALSE	0.5	1	N/A

## Sheet: S5
Table S5. DTwP60 Prime-Boost vs. Vehicle
ID	Gene ID	Protein Type	Description	Reactive	AUC	Wilcoxon Rank Sum P value	FDR-adjusted P value
BP3755	BP3755	IVTT.AG	putative outer membrane protein	TRUE	0	2.7e-06	1.08e-05
BP0943	BP0943	IVTT.AG	outer membrane protein A precursor	TRUE	0	2.7e-06	1.08e-05
BP2992	BP2992	IVTT.AG	putative lipoprotein	TRUE	0	2.7e-06	1.08e-05
BP0840	BP0840	IVTT.AG	outer membrane porin protein precursor	TRUE	0	2.7e-06	1.08e-05
BP1721	BP1721	IVTT.AG	putative peptidase	TRUE	0	2.7e-06	1.08e-05
BP2667_s1	BP2667	IVTT.AG	adhesin	TRUE	0	2.7e-06	1.08e-05
BP1251	BP1251	IVTT.AG	putative toxin	TRUE	0	2.7e-06	1.08e-05
BP1201	BP1201	IVTT.AG	tracheal colonization factor precursor	TRUE	0	2.7e-06	1.08e-05
BP3494_s2	BP3494	IVTT.AG	serum resistance protein	TRUE	0	2.7e-06	1.08e-05
BP1382	BP1382	IVTT.AG	flagellar hook-associated protein 1	TRUE	0.0234375	1.9e-05	6.84e-05
BP1767	BP1767	IVTT.AG	autotransporter	TRUE	0.03125	3.3e-05	7.92e-05
BP2235	BP2235	IVTT.AG	putative type III secretion protein	TRUE	0.03125	3.3e-05	7.92e-05
BP2851	BP2851	IVTT.AG	outer membrane porin protein precursor	TRUE	0.03125	3.3e-05	7.92e-05
BP2077	BP2077	IVTT.AG	putative efflux system outer membrane component (Pseudogene)	TRUE	0.03125	3.3e-05	7.92e-05
BP1378	BP1378	IVTT.AG	flagellar basal-body rod protein FlgG	TRUE	0.03125	3.3e-05	7.92e-05
BP3342	BP3342	IVTT.AG	putative peptidoglycan-associated lipoprotein	TRUE	0.046875	8.2e-05	0.0001845
BP3655	BP3655	IVTT.AG	penicillin-binding protein 1A	TRUE	0.0546875	0.00012	0.000254118
BP1112	BP1112	IVTT.AG	putative outer membrane ligand binding protein	TRUE	0.078125	0.00037	0.000701053
BP3366	BP3366	IVTT.AG	putative phage tail protein	TRUE	0.078125	0.00037	0.000701053
BP0760_s2	BP0760	IVTT.AG	bifunctional hemolysin-adenylate cyclase precursor	TRUE	0.09375	0.0007	0.00126
BP0760_s3	BP0760	IVTT.AG	bifunctional hemolysin-adenylate cyclase precursor	TRUE	0.140625	0.0036	0.00617143
BP1401	BP1401	IVTT.AG	flagellar assembly protein FliH	TRUE	0.15625	0.0057	0.00932727
BP1112_s1_US	BP1112	IVTT.AG	putative outer membrane ligand binding protein	TRUE	0.164062	0.0071	0.011113
BP2315	BP2315	IVTT.AG	autotransporter	TRUE	0.1875	0.013	0.0195
BP0760	BP0760	IVTT.AG	bifunctional hemolysin-adenylate cyclase precursor	TRUE	0.210938	0.023	0.03312
BP2566	BP2566	IVTT.AG	putative exported endonulease	TRUE	0.226562	0.032	0.0443077
BP2434	BP2434	IVTT.AG	serine protease	TRUE	0.742188	0.061	0.0813333
Filamentous hamagglutinin (fhaB)_0.03	Filamentous hamagglutinin (fhaB)	PURIFIED.PROTEIN	Filamentous hamagglutinin (fhaB)	TRUE	0.261719	0.066	0.0848571
BP1884	BP1884	IVTT.AG	hemolysin activator-like protein	TRUE	0.273438	0.081	0.100552
BP1879_s5	BP1879	IVTT.AG	filamentous hemagglutinin/adhesin	TRUE	0.328125	0.19	0.220645
BP0184_s1	BP0184	IVTT.AG	putative exported protein	TRUE	0.328125	0.19	0.220645
BP2497	BP2497	IVTT.AG	putative zinc protease	TRUE	0.398438	0.45	0.490909
BP1189	BP1189	IVTT.AG	lipoprotein	TRUE	0.398438	0.45	0.490909
BP1112_s2	BP1112	IVTT.AG	putative outer membrane ligand binding protein	TRUE	0.445312	0.7	0.741176
BP0456	BP0456	IVTT.AG	putative heme receptor	TRUE	0.460938	0.79	0.812571
Filamentous hamagglutinin (fhaB)_0.1	Filamentous hamagglutinin (fhaB)	PURIFIED.PROTEIN	Filamentous hamagglutinin (fhaB)	TRUE	0.488281	0.95	0.95
BP3324	BP3324	IVTT.AG	putative outer membrane protein (pseudogene)	FALSE	0	2.7e-06	N/A
BP1376	BP1376	IVTT.AG	flagellar hook protein FlgE	FALSE	0.015625	1.1e-05	N/A
BP3786	BP3786	IVTT.AG	pertussis toxin subunit 5 precursor	FALSE	0.0234375	1.9e-05	N/A
BP1962	BP1962	IVTT.AG	putative ferrisiderophore receptor	FALSE	0.976562	1.9e-05	N/A
BP2202	BP2202	IVTT.AG	nucleoside diphosphate kinase	FALSE	0.046875	8.2e-05	N/A
BP1110	BP1110	IVTT.AG	serine protease	FALSE	0.953125	8.2e-05	N/A
BP0500	BP0500	IVTT.AG	hypothetical protein	FALSE	0.0546875	0.00012	N/A
BP2901	BP2901	IVTT.AG	ferric enterobactin receptor	FALSE	0.945312	0.00012	N/A
BP2196	BP2196	IVTT.AG	putative quinoprotein	FALSE	0.0625	0.00018	N/A
BP2907_s3	BP2907	IVTT.AG	adhesin	FALSE	0.9375	0.00018	N/A
BP1834	BP1834	IVTT.AG	putative fimbrial protein	FALSE	0.0703125	0.00026	N/A
BP1400	BP1400	IVTT.AG	flagellum-specific ATP synthase FliI	FALSE	0.921875	0.00037	N/A
BP2015	BP2015	IVTT.AG	putative lipoprotein	FALSE	0.914062	0.00051	N/A
BP2667_s2_US	BP2667	IVTT.AG	adhesin	FALSE	0.90625	0.0007	N/A
BP2125A	BP2125A	IVTT.AG	putative exported protein	FALSE	0.101562	0.00094	N/A
BP1379	BP1379	IVTT.AG	flagellar L-ring protein precursor	FALSE	0.898438	0.00094	N/A
BP0760_s1	BP0760	IVTT.AG	bifunctional hemolysin-adenylate cyclase precursor	FALSE	0.109375	0.0013	N/A
BP1883	BP1883	IVTT.AG	fimbrial adhesin	FALSE	0.109375	0.0013	N/A
BP1485	BP1485	IVTT.AG	putative membrane protein	FALSE	0.125	0.0022	N/A
BP3595	BP3595	IVTT.AG	putative outer membrane protein	FALSE	0.875	0.0022	N/A
BP1568	BP1568	IVTT.AG	serotype 3 fimbrial subunit precursor	FALSE	0.875	0.0022	N/A
BP0608	BP0608	IVTT.AG	putative peptidase	FALSE	0.867188	0.0028	N/A
BP2463	BP2463	IVTT.AG	ferric alcaligin siderophore receptor	FALSE	0.867188	0.0028	N/A
BP0856	BP0856	IVTT.AG	probable TonB-dependent receptor for iron transport	FALSE	0.859375	0.0036	N/A
BP1879_s1	BP1879	IVTT.AG	filamentous hemagglutinin/adhesin	FALSE	0.851562	0.0045	N/A
BP3812	BP3812	IVTT.AG	putative outer membrane efflux protein	FALSE	0.851562	0.0045	N/A
BP3760	BP3760	IVTT.AG	putative lipoprotein	FALSE	0.15625	0.0057	N/A
BP1119	BP1119	IVTT.AG	serotype 2 fimbrial subunit precursor	FALSE	0.15625	0.0057	N/A
BP1829	BP1829	IVTT.AG	lipoprotein	FALSE	0.84375	0.0057	N/A
BP1261_s1	BP1261	IVTT.AG	conserved hypothetical protein (Pseudogene)	FALSE	0.164062	0.0071	N/A
BP1110_s1	BP1110	IVTT.AG	serine protease	FALSE	0.835938	0.0071	N/A
BP1383	BP1383	IVTT.AG	flagellar hook-associated protein 3	FALSE	0.171875	0.0087	N/A
BP2667_s3	BP2667	IVTT.AG	adhesin	FALSE	0.179688	0.011	N/A
BP2224	BP2224	IVTT.AG	putative autotransporter	FALSE	0.820312	0.011	N/A
BP3784	BP3784	IVTT.AG	pertussis toxin subunit 2 precursor	FALSE	0.1875	0.013	N/A
BP2248	BP2248	IVTT.AG	putative type III secretion protein	FALSE	0.1875	0.013	N/A
BP3405	BP3405	IVTT.AG	outer membrane porin protein OmpQ	FALSE	0.1875	0.013	N/A
BP2922	BP2922	IVTT.AG	putative TonB-dependent receptor	FALSE	0.8125	0.013	N/A
BP1427_US	BP1427	IVTT.AG	probable surface antigen	FALSE	0.8125	0.013	N/A
BP3343	BP3343	IVTT.AG	putative TolB-like translocation protein	FALSE	0.195312	0.016	N/A
BP1110_s2	BP1110	IVTT.AG	serine protease	FALSE	0.796875	0.019	N/A
BP1374	BP1374	IVTT.AG	flagellar basal-body rod protein FlgC	FALSE	0.796875	0.019	N/A
BP2565	BP2565	IVTT.AG	entericidin A anti-toxin precursor	FALSE	0.796875	0.019	N/A
BP1996	BP1996	IVTT.AG	putative type II secretion system protein	FALSE	0.796875	0.019	N/A
BP1261	BP1261	IVTT.AG	conserved hypothetical protein (Pseudogene)	FALSE	0.210938	0.023	N/A
BP1952_US	BP1952	IVTT.AG	putative cytochrome (Pseudogene)	FALSE	0.210938	0.023	N/A
BP2531	BP2531	IVTT.AG	entericidin B-like bacteriolytic toxin	FALSE	0.210938	0.023	N/A
BP1375	BP1375	IVTT.AG	basal-body rod modification protein FlgD	FALSE	0.210938	0.023	N/A
BP3329	BP3329	IVTT.AG	putative outer membrane (permeability) protein	FALSE	0.789062	0.023	N/A
BP3783	BP3783	IVTT.AG	pertussis toxin subunit 1 precursor	FALSE	0.789062	0.023	N/A
BP3787	BP3787	IVTT.AG	pertussis toxin subunit 3 precursor	FALSE	0.226562	0.032	N/A
BP2956	BP2956	IVTT.AG	hypothetical protein	FALSE	0.226562	0.032	N/A
Fimbriae 2/3 (FHA)_0.03	Fimbriae 2/3 (FHA)	PURIFIED.PROTEIN	Fimbriae 2/3 (FHA)	FALSE	0.226562	0.035	N/A
BP3015	BP3015	IVTT.AG	putative peptidase family M23/M37 protein	FALSE	0.765625	0.038	N/A
BP3101	BP3101	IVTT.AG	putative TonB-dependent receptor (Pseudogene)	FALSE	0.242188	0.045	N/A
BP1716	BP1716	IVTT.AG	probable glycoprotease	FALSE	0.757812	0.045	N/A
BP1054	BP1054	IVTT.AG	pertactin precursor	FALSE	0.75	0.052	N/A
BP2907_s5	BP2907	IVTT.AG	adhesin	FALSE	0.742188	0.061	N/A
Fimbriae 2/3 (FHA)_0.01	Fimbriae 2/3 (FHA)	PURIFIED.PROTEIN	Fimbriae 2/3 (FHA)	FALSE	0.261719	0.066	N/A
BP3439_s2	BP3439	IVTT.AG	dermonecrotic toxin	FALSE	0.265625	0.07	N/A
BP0121	BP0121	IVTT.AG	probable extracellular solute-binding protein	FALSE	0.734375	0.07	N/A
BP0267	BP0267	IVTT.AG	pseudogene	FALSE	0.734375	0.07	N/A
BP1760	BP1760	IVTT.AG	putative exported protein	FALSE	0.273438	0.081	N/A
BP2907_s1	BP2907	IVTT.AG	adhesin	FALSE	0.726562	0.081	N/A
BP0986	BP0986	IVTT.AG	probable outer membrane lipoprotein	FALSE	0.726562	0.081	N/A
BP1989	BP1989	IVTT.AG	putative exported protein	FALSE	0.726562	0.081	N/A
BP1628	BP1628	IVTT.AG	putative capsular polysaccharide export protein	FALSE	0.726562	0.081	N/A
BP3006	BP3006	IVTT.AG	putative lipoprotein	FALSE	0.726562	0.081	N/A
BP0527	BP0527	IVTT.AG	entericidin A anti-toxin precursor	FALSE	0.71875	0.093	N/A
BP1377	BP1377	IVTT.AG	flagellar basal-body rod protein FlgF	FALSE	0.28125	0.093	N/A
BP1610	BP1610	IVTT.AG	putative autotransporter (Pseudogene)	FALSE	0.71875	0.093	N/A
BP1410	BP1410	IVTT.AG	flagellar hook-associated protein 2	FALSE	0.28125	0.093	N/A
BP1404	BP1404	IVTT.AG	flagellar hook-basal body complex protein FliE	FALSE	0.71875	0.093	N/A
BP1944	BP1944	IVTT.AG	putative hemin storage protein	FALSE	0.710938	0.11	N/A
BP0826	BP0826	IVTT.AG	outer membrane component of multidrug efflux system	FALSE	0.710938	0.11	N/A
BP1380	BP1380	IVTT.AG	flagellar P-ring protein precursor	FALSE	0.710938	0.11	N/A
BP0905	BP0905	IVTT.AG	penicillin-binding protein 1A	FALSE	0.296875	0.12	N/A
BP2526	BP2526	IVTT.AG	putative secretory apparatus	FALSE	0.296875	0.12	N/A
BP3494_s1	BP3494	IVTT.AG	serum resistance protein	FALSE	0.703125	0.12	N/A
BP1428	BP1428	IVTT.AG	putative outer membrane protein	FALSE	0.296875	0.12	N/A
BP0184	BP0184	IVTT.AG	putative exported protein	FALSE	0.304688	0.14	N/A
BP2907_s4	BP2907	IVTT.AG	adhesin	FALSE	0.695312	0.14	N/A
BP1399	BP1399	IVTT.AG	flagellar protein FliJ	FALSE	0.304688	0.14	N/A
BP1138	BP1138	IVTT.AG	putative ferric siderophore receptor	FALSE	0.695312	0.14	N/A
BP2919	BP2919	IVTT.AG	putative lipoprotein	FALSE	0.3125	0.15	N/A
BP2287	BP2287	IVTT.AG	putative outer membrane protein (pseudogene)	FALSE	0.3125	0.15	N/A
BP1561	BP1561	IVTT.AG	putative exported protein	FALSE	0.3125	0.15	N/A
BP0763	BP0763	IVTT.AG	cyclolysin secretion protein	FALSE	0.320312	0.17	N/A
BP2843	BP2843	IVTT.AG	putative exported protein (pseudogene)	FALSE	0.328125	0.19	N/A
BP0736	BP0736	IVTT.AG	putative ferric siderophore receptor	FALSE	0.664062	0.21	N/A
BP1409	BP1409	IVTT.AG	flagellar protein FliS	FALSE	0.335938	0.21	N/A
BP3316	BP3316	IVTT.AG	copper resistance protein	FALSE	0.664062	0.21	N/A
BP3785	BP3785	IVTT.AG	pertussis toxin subunit 4 precursor	FALSE	0.664062	0.21	N/A
BP1373	BP1373	IVTT.AG	flagellar basal-body rod protein FlgB	FALSE	0.34375	0.24	N/A
BP3439	BP3439	IVTT.AG	dermonecrotic toxin	FALSE	0.648438	0.26	N/A
BP0051	BP0051	IVTT.AG	outer membrane porin protein precursor (Pseudogene)	FALSE	0.367188	0.32	N/A
BP3663	BP3663	IVTT.AG	ferric siderophore receptor	FALSE	0.632812	0.32	N/A
BP0996	BP0996	IVTT.AG	flagellin	FALSE	0.375	0.35	N/A
BP3439_s1	BP3439	IVTT.AG	dermonecrotic toxin	FALSE	0.375	0.35	N/A
BP2907_US	BP2907	IVTT.AG	adhesin	FALSE	0.382812	0.38	N/A
BP1372	BP1372	IVTT.AG	flagella basal body P-ring formation protein	FALSE	0.382812	0.38	N/A
BP2337	BP2337	IVTT.AG	putative phospholipase	FALSE	0.601562	0.45	N/A
BP3221	BP3221	IVTT.AG	hypothetical protein (Pseudogene)	FALSE	0.40625	0.49	N/A
BP1879_s3	BP1879	IVTT.AG	filamentous hemagglutinin/adhesin	FALSE	0.585938	0.53	N/A
BP0184_s2	BP0184	IVTT.AG	putative exported protein	FALSE	0.585938	0.53	N/A
BP2016	BP2016	IVTT.AG	putative ferric siderophore receptor	FALSE	0.578125	0.57	N/A
BP1879_s4	BP1879	IVTT.AG	filamentous hemagglutinin/adhesin	FALSE	0.5625	0.65	N/A
BP2674	BP2674	IVTT.AG	fimbrial protein	FALSE	0.554688	0.7	N/A
BP1882	BP1882	IVTT.AG	outer membrane usher protein precursor	FALSE	0.546875	0.74	N/A
BP0703	BP0703	IVTT.AG	N-terminal region of TonB dependent receptor protein (Pseudogene)	FALSE	0.453125	0.74	N/A
BP1146	BP1146	IVTT.AG	competence lipoprotein precursor	FALSE	0.546875	0.74	N/A
BP3600	BP3600	IVTT.AG	putative outer membrane protein (pseudogene)	FALSE	0.546875	0.74	N/A
BP1261_s2	BP1261	IVTT.AG	conserved hypothetical protein (Pseudogene)	FALSE	0.539062	0.79	N/A
BP1879_s2	BP1879	IVTT.AG	filamentous hemagglutinin/adhesin	FALSE	0.53125	0.83	N/A
BP2738	BP2738	IVTT.AG	CAE43015.1	FALSE	0.523438	0.88	N/A
BP0878	BP0878	IVTT.AG	putative phospholipase	FALSE	0.484375	0.93	N/A
BP0138	BP0138	IVTT.AG	pseudogene	FALSE	0.484375	0.93	N/A
BP1200_US	BP1200	IVTT.AG	autotransporter (pseudogene)	FALSE	0.507812	0.98	N/A
BP0183	BP0183	IVTT.AG	putative exported protein	FALSE	0.492188	0.98	N/A

## Sheet: S6
Table S6. DTwP80 Prime vs. Vehicle
ID	Gene ID	Protein Type	Description	Reactive	AUC	Wilcoxon Rank Sum P value	FDR-adjusted P value
BP3755	BP3755	IVTT.AG	putative outer membrane protein	TRUE	0	1.6e-05	5.76e-05
BP0943	BP0943	IVTT.AG	outer membrane protein A precursor	TRUE	0	1.6e-05	5.76e-05
BP1112	BP1112	IVTT.AG	putative outer membrane ligand binding protein	TRUE	0	1.6e-05	5.76e-05
BP1112_s1_US	BP1112	IVTT.AG	putative outer membrane ligand binding protein	TRUE	0	1.6e-05	5.76e-05
BP1767	BP1767	IVTT.AG	autotransporter	TRUE	0	1.6e-05	5.76e-05
BP2992	BP2992	IVTT.AG	putative lipoprotein	TRUE	0	1.6e-05	5.76e-05
BP0840	BP0840	IVTT.AG	outer membrane porin protein precursor	TRUE	0	1.6e-05	5.76e-05
BP2434	BP2434	IVTT.AG	serine protease	TRUE	0	1.6e-05	5.76e-05
BP1721	BP1721	IVTT.AG	putative peptidase	TRUE	0	1.6e-05	5.76e-05
BP2315	BP2315	IVTT.AG	autotransporter	TRUE	0	1.6e-05	5.76e-05
BP1201	BP1201	IVTT.AG	tracheal colonization factor precursor	TRUE	0.0104167	3.2e-05	0.000104727
BP1251	BP1251	IVTT.AG	putative toxin	TRUE	0.0833333	0.0011	0.0033
BP2667_s1	BP2667	IVTT.AG	adhesin	TRUE	0.09375	0.0015	0.00385714
BP0760_s3	BP0760	IVTT.AG	bifunctional hemolysin-adenylate cyclase precursor	TRUE	0.09375	0.0015	0.00385714
BP1879_s5	BP1879	IVTT.AG	filamentous hemagglutinin/adhesin	TRUE	0.114583	0.003	0.0072
BP1401	BP1401	IVTT.AG	flagellar assembly protein FliH	TRUE	0.125	0.0041	0.009225
BP2851	BP2851	IVTT.AG	outer membrane porin protein precursor	TRUE	0.166667	0.012	0.0254118
BP0760_s2	BP0760	IVTT.AG	bifunctional hemolysin-adenylate cyclase precursor	TRUE	0.177083	0.016	0.032
BP3655	BP3655	IVTT.AG	penicillin-binding protein 1A	TRUE	0.1875	0.02	0.0378947
BP3366	BP3366	IVTT.AG	putative phage tail protein	TRUE	0.197917	0.025	0.0428571
BP2235	BP2235	IVTT.AG	putative type III secretion protein	TRUE	0.197917	0.025	0.0428571
BP1112_s2	BP1112	IVTT.AG	putative outer membrane ligand binding protein	TRUE	0.208333	0.031	0.0485217
BP3494_s2	BP3494	IVTT.AG	serum resistance protein	TRUE	0.208333	0.031	0.0485217
BP0184_s1	BP0184	IVTT.AG	putative exported protein	TRUE	0.21875	0.039	0.05616
BP1378	BP1378	IVTT.AG	flagellar basal-body rod protein FlgG	TRUE	0.21875	0.039	0.05616
BP3342	BP3342	IVTT.AG	putative peptidoglycan-associated lipoprotein	TRUE	0.229167	0.047	0.0650769
BP1382	BP1382	IVTT.AG	flagellar hook-associated protein 1	TRUE	0.239583	0.057	0.0732857
BP1189	BP1189	IVTT.AG	lipoprotein	TRUE	0.239583	0.057	0.0732857
BP0760	BP0760	IVTT.AG	bifunctional hemolysin-adenylate cyclase precursor	TRUE	0.28125	0.12	0.144
Filamentous hamagglutinin (fhaB)_0.1	Filamentous hamagglutinin (fhaB)	PURIFIED.PROTEIN	Filamentous hamagglutinin (fhaB)	TRUE	0.28125	0.12	0.144
Filamentous hamagglutinin (fhaB)_0.03	Filamentous hamagglutinin (fhaB)	PURIFIED.PROTEIN	Filamentous hamagglutinin (fhaB)	TRUE	0.307292	0.16	0.185806
BP0456	BP0456	IVTT.AG	putative heme receptor	TRUE	0.677083	0.21	0.23625
BP2497	BP2497	IVTT.AG	putative zinc protease	TRUE	0.333333	0.24	0.261818
BP1884	BP1884	IVTT.AG	hemolysin activator-like protein	TRUE	0.354167	0.31	0.318857
BP2077	BP2077	IVTT.AG	putative efflux system outer membrane component (Pseudogene)	TRUE	0.354167	0.31	0.318857
BP2566	BP2566	IVTT.AG	putative exported endonulease	TRUE	0.53125	0.85	0.85
BP3760	BP3760	IVTT.AG	putative lipoprotein	FALSE	0	1.6e-05	N/A
BP1883	BP1883	IVTT.AG	fimbrial adhesin	FALSE	0	1.6e-05	N/A
BP2015	BP2015	IVTT.AG	putative lipoprotein	FALSE	0.9375	0.00048	N/A
BP0500	BP0500	IVTT.AG	hypothetical protein	FALSE	0.0729167	0.00071	N/A
BP1568	BP1568	IVTT.AG	serotype 3 fimbrial subunit precursor	FALSE	0.864583	0.0055	N/A
BP2202	BP2202	IVTT.AG	nucleoside diphosphate kinase	FALSE	0.145833	0.0073	N/A
BP1400	BP1400	IVTT.AG	flagellum-specific ATP synthase FliI	FALSE	0.84375	0.0096	N/A
BP3015	BP3015	IVTT.AG	putative peptidase family M23/M37 protein	FALSE	0.84375	0.0096	N/A
Fimbriae 2/3 (FHA)_0.03	Fimbriae 2/3 (FHA)	PURIFIED.PROTEIN	Fimbriae 2/3 (FHA)	FALSE	0.15625	0.0096	N/A
BP3786	BP3786	IVTT.AG	pertussis toxin subunit 5 precursor	FALSE	0.166667	0.012	N/A
BP3785	BP3785	IVTT.AG	pertussis toxin subunit 4 precursor	FALSE	0.822917	0.016	N/A
BP2922	BP2922	IVTT.AG	putative TonB-dependent receptor	FALSE	0.8125	0.02	N/A
BP0996	BP0996	IVTT.AG	flagellin	FALSE	0.197917	0.025	N/A
BP3439	BP3439	IVTT.AG	dermonecrotic toxin	FALSE	0.802083	0.025	N/A
BP3316	BP3316	IVTT.AG	copper resistance protein	FALSE	0.802083	0.025	N/A
BP0986	BP0986	IVTT.AG	probable outer membrane lipoprotein	FALSE	0.791667	0.031	N/A
BP1379	BP1379	IVTT.AG	flagellar L-ring protein precursor	FALSE	0.791667	0.031	N/A
BP1054	BP1054	IVTT.AG	pertactin precursor	FALSE	0.78125	0.039	N/A
BP1138	BP1138	IVTT.AG	putative ferric siderophore receptor	FALSE	0.78125	0.039	N/A
BP2907_s3	BP2907	IVTT.AG	adhesin	FALSE	0.78125	0.039	N/A
BP3812	BP3812	IVTT.AG	putative outer membrane efflux protein	FALSE	0.78125	0.039	N/A
BP1716	BP1716	IVTT.AG	probable glycoprotease	FALSE	0.78125	0.039	N/A
BP2196	BP2196	IVTT.AG	putative quinoprotein	FALSE	0.229167	0.047	N/A
BP1879_s4	BP1879	IVTT.AG	filamentous hemagglutinin/adhesin	FALSE	0.229167	0.047	N/A
BP0051	BP0051	IVTT.AG	outer membrane porin protein precursor (Pseudogene)	FALSE	0.229167	0.047	N/A
BP1944	BP1944	IVTT.AG	putative hemin storage protein	FALSE	0.770833	0.047	N/A
Fimbriae 2/3 (FHA)_0.01	Fimbriae 2/3 (FHA)	PURIFIED.PROTEIN	Fimbriae 2/3 (FHA)	FALSE	0.234375	0.054	N/A
BP1376	BP1376	IVTT.AG	flagellar hook protein FlgE	FALSE	0.239583	0.057	N/A
BP0608	BP0608	IVTT.AG	putative peptidase	FALSE	0.760417	0.057	N/A
BP0527	BP0527	IVTT.AG	entericidin A anti-toxin precursor	FALSE	0.75	0.069	N/A
BP0138	BP0138	IVTT.AG	pseudogene	FALSE	0.75	0.069	N/A
BP2125A	BP2125A	IVTT.AG	putative exported protein	FALSE	0.260417	0.082	N/A
BP3343	BP3343	IVTT.AG	putative TolB-like translocation protein	FALSE	0.260417	0.082	N/A
BP0856	BP0856	IVTT.AG	probable TonB-dependent receptor for iron transport	FALSE	0.739583	0.082	N/A
BP1879_s1	BP1879	IVTT.AG	filamentous hemagglutinin/adhesin	FALSE	0.739583	0.082	N/A
BP1561	BP1561	IVTT.AG	putative exported protein	FALSE	0.260417	0.082	N/A
BP2248	BP2248	IVTT.AG	putative type III secretion protein	FALSE	0.270833	0.098	N/A
BP2907_s4	BP2907	IVTT.AG	adhesin	FALSE	0.270833	0.098	N/A
BP3324	BP3324	IVTT.AG	putative outer membrane protein (pseudogene)	FALSE	0.28125	0.12	N/A
BP0736	BP0736	IVTT.AG	putative ferric siderophore receptor	FALSE	0.71875	0.12	N/A
BP1882	BP1882	IVTT.AG	outer membrane usher protein precursor	FALSE	0.71875	0.12	N/A
BP1383	BP1383	IVTT.AG	flagellar hook-associated protein 3	FALSE	0.291667	0.13	N/A
BP1377	BP1377	IVTT.AG	flagellar basal-body rod protein FlgF	FALSE	0.291667	0.13	N/A
BP1372	BP1372	IVTT.AG	flagella basal body P-ring formation protein	FALSE	0.708333	0.13	N/A
BP1428	BP1428	IVTT.AG	putative outer membrane protein	FALSE	0.708333	0.13	N/A
BP1996	BP1996	IVTT.AG	putative type II secretion system protein	FALSE	0.708333	0.13	N/A
BP1610	BP1610	IVTT.AG	putative autotransporter (Pseudogene)	FALSE	0.697917	0.16	N/A
BP0905	BP0905	IVTT.AG	penicillin-binding protein 1A	FALSE	0.3125	0.18	N/A
BP3784	BP3784	IVTT.AG	pertussis toxin subunit 2 precursor	FALSE	0.3125	0.18	N/A
BP2224	BP2224	IVTT.AG	putative autotransporter	FALSE	0.677083	0.21	N/A
BP1373	BP1373	IVTT.AG	flagellar basal-body rod protein FlgB	FALSE	0.677083	0.21	N/A
BP0184	BP0184	IVTT.AG	putative exported protein	FALSE	0.333333	0.24	N/A
BP1261_s1	BP1261	IVTT.AG	conserved hypothetical protein (Pseudogene)	FALSE	0.333333	0.24	N/A
BP3329	BP3329	IVTT.AG	putative outer membrane (permeability) protein	FALSE	0.666667	0.24	N/A
BP2901	BP2901	IVTT.AG	ferric enterobactin receptor	FALSE	0.666667	0.24	N/A
BP3783	BP3783	IVTT.AG	pertussis toxin subunit 1 precursor	FALSE	0.666667	0.24	N/A
BP1485	BP1485	IVTT.AG	putative membrane protein	FALSE	0.34375	0.26	N/A
BP3101	BP3101	IVTT.AG	putative TonB-dependent receptor (Pseudogene)	FALSE	0.34375	0.27	N/A
BP1110_s2	BP1110	IVTT.AG	serine protease	FALSE	0.65625	0.27	N/A
BP1989	BP1989	IVTT.AG	putative exported protein	FALSE	0.65625	0.27	N/A
BP1261	BP1261	IVTT.AG	conserved hypothetical protein (Pseudogene)	FALSE	0.354167	0.31	N/A
BP3221	BP3221	IVTT.AG	hypothetical protein (Pseudogene)	FALSE	0.645833	0.31	N/A
BP0826	BP0826	IVTT.AG	outer membrane component of multidrug efflux system	FALSE	0.645833	0.31	N/A
BP0760_s1	BP0760	IVTT.AG	bifunctional hemolysin-adenylate cyclase precursor	FALSE	0.364583	0.34	N/A
BP1952_US	BP1952	IVTT.AG	putative cytochrome (Pseudogene)	FALSE	0.364583	0.34	N/A
BP3595	BP3595	IVTT.AG	putative outer membrane protein	FALSE	0.635417	0.34	N/A
BP0703	BP0703	IVTT.AG	N-terminal region of TonB dependent receptor protein (Pseudogene)	FALSE	0.625	0.37	N/A
BP1261_s2	BP1261	IVTT.AG	conserved hypothetical protein (Pseudogene)	FALSE	0.375	0.38	N/A
BP1834	BP1834	IVTT.AG	putative fimbrial protein	FALSE	0.375	0.38	N/A
BP1375	BP1375	IVTT.AG	basal-body rod modification protein FlgD	FALSE	0.375	0.38	N/A
BP1119	BP1119	IVTT.AG	serotype 2 fimbrial subunit precursor	FALSE	0.375	0.38	N/A
BP1374	BP1374	IVTT.AG	flagellar basal-body rod protein FlgC	FALSE	0.625	0.38	N/A
BP2337	BP2337	IVTT.AG	putative phospholipase	FALSE	0.625	0.38	N/A
BP2667_s3	BP2667	IVTT.AG	adhesin	FALSE	0.385417	0.43	N/A
BP1879_s3	BP1879	IVTT.AG	filamentous hemagglutinin/adhesin	FALSE	0.614583	0.43	N/A
BP0763	BP0763	IVTT.AG	cyclolysin secretion protein	FALSE	0.385417	0.43	N/A
BP1146	BP1146	IVTT.AG	competence lipoprotein precursor	FALSE	0.614583	0.43	N/A
BP3663	BP3663	IVTT.AG	ferric siderophore receptor	FALSE	0.614583	0.43	N/A
BP3600	BP3600	IVTT.AG	putative outer membrane protein (pseudogene)	FALSE	0.604167	0.47	N/A
BP1404	BP1404	IVTT.AG	flagellar hook-basal body complex protein FliE	FALSE	0.604167	0.47	N/A
BP2907_s1	BP2907	IVTT.AG	adhesin	FALSE	0.604167	0.47	N/A
BP0267	BP0267	IVTT.AG	pseudogene	FALSE	0.604167	0.47	N/A
BP0184_s2	BP0184	IVTT.AG	putative exported protein	FALSE	0.40625	0.52	N/A
BP3494_s1	BP3494	IVTT.AG	serum resistance protein	FALSE	0.59375	0.52	N/A
BP2907_s5	BP2907	IVTT.AG	adhesin	FALSE	0.583333	0.57	N/A
BP1760	BP1760	IVTT.AG	putative exported protein	FALSE	0.583333	0.57	N/A
BP1410	BP1410	IVTT.AG	flagellar hook-associated protein 2	FALSE	0.416667	0.57	N/A
BP2956	BP2956	IVTT.AG	hypothetical protein	FALSE	0.416667	0.57	N/A
BP2016	BP2016	IVTT.AG	putative ferric siderophore receptor	FALSE	0.583333	0.57	N/A
BP3439_s2	BP3439	IVTT.AG	dermonecrotic toxin	FALSE	0.427083	0.62	N/A
BP2907_US	BP2907	IVTT.AG	adhesin	FALSE	0.572917	0.62	N/A
BP2565	BP2565	IVTT.AG	entericidin A anti-toxin precursor	FALSE	0.572917	0.62	N/A
BP1380	BP1380	IVTT.AG	flagellar P-ring protein precursor	FALSE	0.572917	0.62	N/A
BP1110_s1	BP1110	IVTT.AG	serine protease	FALSE	0.5625	0.68	N/A
BP3006	BP3006	IVTT.AG	putative lipoprotein	FALSE	0.5625	0.68	N/A
BP3405	BP3405	IVTT.AG	outer membrane porin protein OmpQ	FALSE	0.447917	0.73	N/A
BP2674	BP2674	IVTT.AG	fimbrial protein	FALSE	0.447917	0.73	N/A
BP2463	BP2463	IVTT.AG	ferric alcaligin siderophore receptor	FALSE	0.447917	0.73	N/A
BP1110	BP1110	IVTT.AG	serine protease	FALSE	0.458333	0.79	N/A
BP2287	BP2287	IVTT.AG	putative outer membrane protein (pseudogene)	FALSE	0.458333	0.79	N/A
BP1399	BP1399	IVTT.AG	flagellar protein FliJ	FALSE	0.541667	0.79	N/A
BP2843	BP2843	IVTT.AG	putative exported protein (pseudogene)	FALSE	0.458333	0.79	N/A
BP2919	BP2919	IVTT.AG	putative lipoprotein	FALSE	0.46875	0.85	N/A
BP1879_s2	BP1879	IVTT.AG	filamentous hemagglutinin/adhesin	FALSE	0.46875	0.85	N/A
BP1409	BP1409	IVTT.AG	flagellar protein FliS	FALSE	0.46875	0.85	N/A
BP2667_s2_US	BP2667	IVTT.AG	adhesin	FALSE	0.53125	0.85	N/A
BP0878	BP0878	IVTT.AG	putative phospholipase	FALSE	0.520833	0.91	N/A
BP2531	BP2531	IVTT.AG	entericidin B-like bacteriolytic toxin	FALSE	0.520833	0.91	N/A
BP2526	BP2526	IVTT.AG	putative secretory apparatus	FALSE	0.520833	0.91	N/A
BP1200_US	BP1200	IVTT.AG	autotransporter (pseudogene)	FALSE	0.520833	0.91	N/A
BP3787	BP3787	IVTT.AG	pertussis toxin subunit 3 precursor	FALSE	0.489583	0.97	N/A
BP1829	BP1829	IVTT.AG	lipoprotein	FALSE	0.489583	0.97	N/A
BP0183	BP0183	IVTT.AG	putative exported protein	FALSE	0.489583	0.97	N/A
BP1427_US	BP1427	IVTT.AG	probable surface antigen	FALSE	0.489583	0.97	N/A
BP0121	BP0121	IVTT.AG	probable extracellular solute-binding protein	FALSE	0.510417	0.97	N/A
BP1962	BP1962	IVTT.AG	putative ferrisiderophore receptor	FALSE	0.510417	0.97	N/A
BP1628	BP1628	IVTT.AG	putative capsular polysaccharide export protein	FALSE	0.510417	0.97	N/A
BP2738	BP2738	IVTT.AG	CAE43015.1	FALSE	0.5	1	N/A
BP3439_s1	BP3439	IVTT.AG	dermonecrotic toxin	FALSE	0.5	1	N/A

## Sheet: S7
Table S7. DTwP80 Prime-Boost vs. Vehicle
ID	Gene ID	Protein Type	Description	Reactive	AUC	Wilcoxon Rank Sum P value	FDR-adjusted P value
BP3755	BP3755	IVTT.AG	putative outer membrane protein	TRUE	0	2.7e-06	7.47692e-06
BP0943	BP0943	IVTT.AG	outer membrane protein A precursor	TRUE	0	2.7e-06	7.47692e-06
BP1112	BP1112	IVTT.AG	putative outer membrane ligand binding protein	TRUE	0	2.7e-06	7.47692e-06
BP1112_s1_US	BP1112	IVTT.AG	putative outer membrane ligand binding protein	TRUE	0	2.7e-06	7.47692e-06
BP1767	BP1767	IVTT.AG	autotransporter	TRUE	0	2.7e-06	7.47692e-06
BP2992	BP2992	IVTT.AG	putative lipoprotein	TRUE	0	2.7e-06	7.47692e-06
BP0840	BP0840	IVTT.AG	outer membrane porin protein precursor	TRUE	0	2.7e-06	7.47692e-06
BP2434	BP2434	IVTT.AG	serine protease	TRUE	0	2.7e-06	7.47692e-06
BP1721	BP1721	IVTT.AG	putative peptidase	TRUE	0	2.7e-06	7.47692e-06
BP2315	BP2315	IVTT.AG	autotransporter	TRUE	0	2.7e-06	7.47692e-06
BP1251	BP1251	IVTT.AG	putative toxin	TRUE	0	2.7e-06	7.47692e-06
BP1201	BP1201	IVTT.AG	tracheal colonization factor precursor	TRUE	0	2.7e-06	7.47692e-06
BP3494_s2	BP3494	IVTT.AG	serum resistance protein	TRUE	0	2.7e-06	7.47692e-06
BP3655	BP3655	IVTT.AG	penicillin-binding protein 1A	TRUE	0.015625	1.1e-05	2.82857e-05
BP1382	BP1382	IVTT.AG	flagellar hook-associated protein 1	TRUE	0.046875	8.2e-05	0.0001968
Filamentous hamagglutinin (fhaB)_0.1	Filamentous hamagglutinin (fhaB)	PURIFIED.PROTEIN	Filamentous hamagglutinin (fhaB)	TRUE	0.0390625	0.00034	0.000765
BP2077	BP2077	IVTT.AG	putative efflux system outer membrane component (Pseudogene)	TRUE	0.078125	0.00037	0.000783529
BP3342	BP3342	IVTT.AG	putative peptidoglycan-associated lipoprotein	TRUE	0.09375	0.0007	0.00132632
BP1879_s5	BP1879	IVTT.AG	filamentous hemagglutinin/adhesin	TRUE	0.09375	0.0007	0.00132632
BP3366	BP3366	IVTT.AG	putative phage tail protein	TRUE	0.101562	0.00094	0.00153818
BP1401	BP1401	IVTT.AG	flagellar assembly protein FliH	TRUE	0.101562	0.00094	0.00153818
BP2235	BP2235	IVTT.AG	putative type III secretion protein	TRUE	0.101562	0.00094	0.00153818
BP2667_s1	BP2667	IVTT.AG	adhesin	TRUE	0.117188	0.0017	0.002448
BP0760_s3	BP0760	IVTT.AG	bifunctional hemolysin-adenylate cyclase precursor	TRUE	0.117188	0.0017	0.002448
Filamentous hamagglutinin (fhaB)_0.03	Filamentous hamagglutinin (fhaB)	PURIFIED.PROTEIN	Filamentous hamagglutinin (fhaB)	TRUE	0.117188	0.0017	0.002448
BP2497	BP2497	IVTT.AG	putative zinc protease	TRUE	0.15625	0.0057	0.00789231
BP0184_s1	BP0184	IVTT.AG	putative exported protein	TRUE	0.1875	0.013	0.0173333
BP2851	BP2851	IVTT.AG	outer membrane porin protein precursor	TRUE	0.21875	0.027	0.0347143
BP1378	BP1378	IVTT.AG	flagellar basal-body rod protein FlgG	TRUE	0.226562	0.032	0.0397241
BP0760_s2	BP0760	IVTT.AG	bifunctional hemolysin-adenylate cyclase precursor	TRUE	0.242188	0.045	0.054
BP1884	BP1884	IVTT.AG	hemolysin activator-like protein	TRUE	0.3125	0.15	0.174194
BP1112_s2	BP1112	IVTT.AG	putative outer membrane ligand binding protein	TRUE	0.328125	0.19	0.21375
BP2566	BP2566	IVTT.AG	putative exported endonulease	TRUE	0.351562	0.26	0.283636
BP0760	BP0760	IVTT.AG	bifunctional hemolysin-adenylate cyclase precursor	TRUE	0.398438	0.45	0.476471
BP0456	BP0456	IVTT.AG	putative heme receptor	TRUE	0.421875	0.57	0.586286
BP1189	BP1189	IVTT.AG	lipoprotein	TRUE	0.484375	0.93	0.93
BP3786	BP3786	IVTT.AG	pertussis toxin subunit 5 precursor	FALSE	0	2.7e-06	N/A
BP1883	BP1883	IVTT.AG	fimbrial adhesin	FALSE	0	2.7e-06	N/A
BP3760	BP3760	IVTT.AG	putative lipoprotein	FALSE	0.0078125	5.4e-06	N/A
BP1376	BP1376	IVTT.AG	flagellar hook protein FlgE	FALSE	0.015625	1.1e-05	N/A
BP2667_s2_US	BP2667	IVTT.AG	adhesin	FALSE	0.976562	1.9e-05	N/A
BP2196	BP2196	IVTT.AG	putative quinoprotein	FALSE	0.03125	3.3e-05	N/A
BP1383	BP1383	IVTT.AG	flagellar hook-associated protein 3	FALSE	0.03125	3.3e-05	N/A
BP1568	BP1568	IVTT.AG	serotype 3 fimbrial subunit precursor	FALSE	0.96875	3.3e-05	N/A
BP2956	BP2956	IVTT.AG	hypothetical protein	FALSE	0.0390625	5.2e-05	N/A
BP2901	BP2901	IVTT.AG	ferric enterobactin receptor	FALSE	0.960938	5.2e-05	N/A
BP0500	BP0500	IVTT.AG	hypothetical protein	FALSE	0.046875	8.2e-05	N/A
BP1834	BP1834	IVTT.AG	putative fimbrial protein	FALSE	0.046875	8.2e-05	N/A
BP3343	BP3343	IVTT.AG	putative TolB-like translocation protein	FALSE	0.046875	8.2e-05	N/A
BP2248	BP2248	IVTT.AG	putative type III secretion protein	FALSE	0.0546875	0.00012	N/A
BP3221	BP3221	IVTT.AG	hypothetical protein (Pseudogene)	FALSE	0.0546875	0.00012	N/A
BP2224	BP2224	IVTT.AG	putative autotransporter	FALSE	0.945312	0.00012	N/A
BP3787	BP3787	IVTT.AG	pertussis toxin subunit 3 precursor	FALSE	0.0625	0.00018	N/A
BP1400	BP1400	IVTT.AG	flagellum-specific ATP synthase FliI	FALSE	0.9375	0.00018	N/A
BP2287	BP2287	IVTT.AG	putative outer membrane protein (pseudogene)	FALSE	0.0703125	0.00026	N/A
BP1879_s1	BP1879	IVTT.AG	filamentous hemagglutinin/adhesin	FALSE	0.914062	0.00051	N/A
BP0527	BP0527	IVTT.AG	entericidin A anti-toxin precursor	FALSE	0.90625	0.0007	N/A
BP2016	BP2016	IVTT.AG	putative ferric siderophore receptor	FALSE	0.90625	0.0007	N/A
BP1962	BP1962	IVTT.AG	putative ferrisiderophore receptor	FALSE	0.90625	0.0007	N/A
BP2674	BP2674	IVTT.AG	fimbrial protein	FALSE	0.90625	0.0007	N/A
BP1200_US	BP1200	IVTT.AG	autotransporter (pseudogene)	FALSE	0.101562	0.00094	N/A
BP1110	BP1110	IVTT.AG	serine protease	FALSE	0.890625	0.0013	N/A
Fimbriae 2/3 (FHA)_0.03	Fimbriae 2/3 (FHA)	PURIFIED.PROTEIN	Fimbriae 2/3 (FHA)	FALSE	0.0859375	0.0013	N/A
BP1628	BP1628	IVTT.AG	putative capsular polysaccharide export protein	FALSE	0.882812	0.0017	N/A
BP3324	BP3324	IVTT.AG	putative outer membrane protein (pseudogene)	FALSE	0.125	0.0022	N/A
BP1110_s1	BP1110	IVTT.AG	serine protease	FALSE	0.875	0.0022	N/A
BP1110_s2	BP1110	IVTT.AG	serine protease	FALSE	0.875	0.0022	N/A
BP2922	BP2922	IVTT.AG	putative TonB-dependent receptor	FALSE	0.867188	0.0028	N/A
BP2907_s1	BP2907	IVTT.AG	adhesin	FALSE	0.851562	0.0045	N/A
BP0760_s1	BP0760	IVTT.AG	bifunctional hemolysin-adenylate cyclase precursor	FALSE	0.171875	0.0087	N/A
BP0121	BP0121	IVTT.AG	probable extracellular solute-binding protein	FALSE	0.828125	0.0087	N/A
BP0267	BP0267	IVTT.AG	pseudogene	FALSE	0.828125	0.0087	N/A
BP2463	BP2463	IVTT.AG	ferric alcaligin siderophore receptor	FALSE	0.828125	0.0087	N/A
BP0736	BP0736	IVTT.AG	putative ferric siderophore receptor	FALSE	0.820312	0.011	N/A
BP1146	BP1146	IVTT.AG	competence lipoprotein precursor	FALSE	0.820312	0.011	N/A
BP1427_US	BP1427	IVTT.AG	probable surface antigen	FALSE	0.8125	0.013	N/A
BP1379	BP1379	IVTT.AG	flagellar L-ring protein precursor	FALSE	0.8125	0.013	N/A
BP3101	BP3101	IVTT.AG	putative TonB-dependent receptor (Pseudogene)	FALSE	0.195312	0.016	N/A
BP3812	BP3812	IVTT.AG	putative outer membrane efflux protein	FALSE	0.804688	0.016	N/A
BP0905	BP0905	IVTT.AG	penicillin-binding protein 1A	FALSE	0.203125	0.019	N/A
BP0856	BP0856	IVTT.AG	probable TonB-dependent receptor for iron transport	FALSE	0.796875	0.019	N/A
BP2907_s3	BP2907	IVTT.AG	adhesin	FALSE	0.796875	0.019	N/A
BP2907_s4	BP2907	IVTT.AG	adhesin	FALSE	0.210938	0.023	N/A
BP1610	BP1610	IVTT.AG	putative autotransporter (Pseudogene)	FALSE	0.789062	0.023	N/A
BP3663	BP3663	IVTT.AG	ferric siderophore receptor	FALSE	0.78125	0.027	N/A
BP2125A	BP2125A	IVTT.AG	putative exported protein	FALSE	0.226562	0.032	N/A
BP3329	BP3329	IVTT.AG	putative outer membrane (permeability) protein	FALSE	0.773438	0.032	N/A
BP2202	BP2202	IVTT.AG	nucleoside diphosphate kinase	FALSE	0.234375	0.038	N/A
BP1138	BP1138	IVTT.AG	putative ferric siderophore receptor	FALSE	0.75	0.052	N/A
BP3595	BP3595	IVTT.AG	putative outer membrane protein	FALSE	0.75	0.052	N/A
BP1879_s3	BP1879	IVTT.AG	filamentous hemagglutinin/adhesin	FALSE	0.742188	0.061	N/A
BP1261_s1	BP1261	IVTT.AG	conserved hypothetical protein (Pseudogene)	FALSE	0.265625	0.07	N/A
BP2907_US	BP2907	IVTT.AG	adhesin	FALSE	0.734375	0.07	N/A
BP1375	BP1375	IVTT.AG	basal-body rod modification protein FlgD	FALSE	0.265625	0.07	N/A
BP1760	BP1760	IVTT.AG	putative exported protein	FALSE	0.734375	0.07	N/A
BP2843	BP2843	IVTT.AG	putative exported protein (pseudogene)	FALSE	0.265625	0.07	N/A
BP2919	BP2919	IVTT.AG	putative lipoprotein	FALSE	0.273438	0.081	N/A
BP1944	BP1944	IVTT.AG	putative hemin storage protein	FALSE	0.726562	0.081	N/A
BP1372	BP1372	IVTT.AG	flagella basal body P-ring formation protein	FALSE	0.273438	0.081	N/A
BP1054	BP1054	IVTT.AG	pertactin precursor	FALSE	0.71875	0.093	N/A
BP2907_s5	BP2907	IVTT.AG	adhesin	FALSE	0.710938	0.11	N/A
BP3600	BP3600	IVTT.AG	putative outer membrane protein (pseudogene)	FALSE	0.703125	0.12	N/A
BP2531	BP2531	IVTT.AG	entericidin B-like bacteriolytic toxin	FALSE	0.304688	0.14	N/A
BP0878	BP0878	IVTT.AG	putative phospholipase	FALSE	0.320312	0.17	N/A
BP1399	BP1399	IVTT.AG	flagellar protein FliJ	FALSE	0.320312	0.17	N/A
BP1410	BP1410	IVTT.AG	flagellar hook-associated protein 2	FALSE	0.320312	0.17	N/A
BP3494_s1	BP3494	IVTT.AG	serum resistance protein	FALSE	0.679688	0.17	N/A
BP2015	BP2015	IVTT.AG	putative lipoprotein	FALSE	0.679688	0.17	N/A
BP1716	BP1716	IVTT.AG	probable glycoprotease	FALSE	0.679688	0.17	N/A
BP1409	BP1409	IVTT.AG	flagellar protein FliS	FALSE	0.328125	0.19	N/A
BP0703	BP0703	IVTT.AG	N-terminal region of TonB dependent receptor protein (Pseudogene)	FALSE	0.671875	0.19	N/A
BP1119	BP1119	IVTT.AG	serotype 2 fimbrial subunit precursor	FALSE	0.335938	0.21	N/A
BP1380	BP1380	IVTT.AG	flagellar P-ring protein precursor	FALSE	0.664062	0.21	N/A
BP1374	BP1374	IVTT.AG	flagellar basal-body rod protein FlgC	FALSE	0.34375	0.24	N/A
BP1879_s2	BP1879	IVTT.AG	filamentous hemagglutinin/adhesin	FALSE	0.351562	0.26	N/A
BP3439_s1	BP3439	IVTT.AG	dermonecrotic toxin	FALSE	0.648438	0.26	N/A
BP1879_s4	BP1879	IVTT.AG	filamentous hemagglutinin/adhesin	FALSE	0.640625	0.29	N/A
BP1561	BP1561	IVTT.AG	putative exported protein	FALSE	0.640625	0.29	N/A
BP3785	BP3785	IVTT.AG	pertussis toxin subunit 4 precursor	FALSE	0.640625	0.29	N/A
BP3405	BP3405	IVTT.AG	outer membrane porin protein OmpQ	FALSE	0.367188	0.32	N/A
BP1882	BP1882	IVTT.AG	outer membrane usher protein precursor	FALSE	0.632812	0.32	N/A
BP3015	BP3015	IVTT.AG	putative peptidase family M23/M37 protein	FALSE	0.632812	0.32	N/A
BP2526	BP2526	IVTT.AG	putative secretory apparatus	FALSE	0.375	0.35	N/A
BP0184	BP0184	IVTT.AG	putative exported protein	FALSE	0.382812	0.38	N/A
Fimbriae 2/3 (FHA)_0.01	Fimbriae 2/3 (FHA)	PURIFIED.PROTEIN	Fimbriae 2/3 (FHA)	FALSE	0.390625	0.41	N/A
BP1373	BP1373	IVTT.AG	flagellar basal-body rod protein FlgB	FALSE	0.390625	0.42	N/A
BP3439_s2	BP3439	IVTT.AG	dermonecrotic toxin	FALSE	0.398438	0.45	N/A
BP1485	BP1485	IVTT.AG	putative membrane protein	FALSE	0.40625	0.49	N/A
BP2738	BP2738	IVTT.AG	CAE43015.1	FALSE	0.40625	0.49	N/A
BP1829	BP1829	IVTT.AG	lipoprotein	FALSE	0.585938	0.53	N/A
BP1989	BP1989	IVTT.AG	putative exported protein	FALSE	0.578125	0.57	N/A
BP3784	BP3784	IVTT.AG	pertussis toxin subunit 2 precursor	FALSE	0.4375	0.65	N/A
BP3439	BP3439	IVTT.AG	dermonecrotic toxin	FALSE	0.4375	0.65	N/A
BP1428	BP1428	IVTT.AG	putative outer membrane protein	FALSE	0.4375	0.65	N/A
BP0996	BP0996	IVTT.AG	flagellin	FALSE	0.445312	0.7	N/A
BP1377	BP1377	IVTT.AG	flagellar basal-body rod protein FlgF	FALSE	0.554688	0.7	N/A
BP0826	BP0826	IVTT.AG	outer membrane component of multidrug efflux system	FALSE	0.445312	0.7	N/A
BP2565	BP2565	IVTT.AG	entericidin A anti-toxin precursor	FALSE	0.554688	0.7	N/A
BP1996	BP1996	IVTT.AG	putative type II secretion system protein	FALSE	0.554688	0.7	N/A
BP3006	BP3006	IVTT.AG	putative lipoprotein	FALSE	0.554688	0.7	N/A
BP3316	BP3316	IVTT.AG	copper resistance protein	FALSE	0.546875	0.74	N/A
BP1952_US	BP1952	IVTT.AG	putative cytochrome (Pseudogene)	FALSE	0.539062	0.79	N/A
BP0986	BP0986	IVTT.AG	probable outer membrane lipoprotein	FALSE	0.460938	0.79	N/A
BP2337	BP2337	IVTT.AG	putative phospholipase	FALSE	0.460938	0.79	N/A
BP1404	BP1404	IVTT.AG	flagellar hook-basal body complex protein FliE	FALSE	0.46875	0.83	N/A
BP3783	BP3783	IVTT.AG	pertussis toxin subunit 1 precursor	FALSE	0.46875	0.83	N/A
BP1261_s2	BP1261	IVTT.AG	conserved hypothetical protein (Pseudogene)	FALSE	0.523438	0.88	N/A
BP0763	BP0763	IVTT.AG	cyclolysin secretion protein	FALSE	0.523438	0.88	N/A
BP0608	BP0608	IVTT.AG	putative peptidase	FALSE	0.523438	0.88	N/A
BP1261	BP1261	IVTT.AG	conserved hypothetical protein (Pseudogene)	FALSE	0.484375	0.93	N/A
BP0051	BP0051	IVTT.AG	outer membrane porin protein precursor (Pseudogene)	FALSE	0.515625	0.93	N/A
BP2667_s3	BP2667	IVTT.AG	adhesin	FALSE	0.492188	0.98	N/A
BP0184_s2	BP0184	IVTT.AG	putative exported protein	FALSE	0.492188	0.98	N/A
BP0138	BP0138	IVTT.AG	pseudogene	FALSE	0.492188	0.98	N/A
BP0183	BP0183	IVTT.AG	putative exported protein	FALSE	0.5	1	N/A

## Sheet: S8
Table S8. DTwP100 Prime vs. Vehicle
ID	Gene ID	Protein Type	Description	Reactive	AUC	Wilcoxon Rank Sum P value	FDR-adjusted P value
BP3755	BP3755	IVTT.AG	putative outer membrane protein	TRUE	0	7.4e-07	2.664e-06
BP0943	BP0943	IVTT.AG	outer membrane protein A precursor	TRUE	0	7.4e-07	2.664e-06
BP1112	BP1112	IVTT.AG	putative outer membrane ligand binding protein	TRUE	0	7.4e-07	2.664e-06
BP1112_s1_US	BP1112	IVTT.AG	putative outer membrane ligand binding protein	TRUE	0	7.4e-07	2.664e-06
BP1767	BP1767	IVTT.AG	autotransporter	TRUE	0	7.4e-07	2.664e-06
BP2992	BP2992	IVTT.AG	putative lipoprotein	TRUE	0	7.4e-07	2.664e-06
BP3342	BP3342	IVTT.AG	putative peptidoglycan-associated lipoprotein	TRUE	0	7.4e-07	2.664e-06
BP0840	BP0840	IVTT.AG	outer membrane porin protein precursor	TRUE	0	7.4e-07	2.664e-06
BP2434	BP2434	IVTT.AG	serine protease	TRUE	0	7.4e-07	2.664e-06
BP2315	BP2315	IVTT.AG	autotransporter	TRUE	0	7.4e-07	2.664e-06
BP1879_s5	BP1879	IVTT.AG	filamentous hemagglutinin/adhesin	TRUE	0.0208333	5.2e-06	1.70182e-05
BP1721	BP1721	IVTT.AG	putative peptidase	TRUE	0.0347222	1.4e-05	4.2e-05
BP1251	BP1251	IVTT.AG	putative toxin	TRUE	0.0833333	0.0002	0.000514286
BP1201	BP1201	IVTT.AG	tracheal colonization factor precursor	TRUE	0.0833333	0.0002	0.000514286
BP1401	BP1401	IVTT.AG	flagellar assembly protein FliH	TRUE	0.111111	0.00066	0.001584
BP0184_s1	BP0184	IVTT.AG	putative exported protein	TRUE	0.159722	0.0036	0.0081
BP1382	BP1382	IVTT.AG	flagellar hook-associated protein 1	TRUE	0.201389	0.012	0.024
BP3494_s2	BP3494	IVTT.AG	serum resistance protein	TRUE	0.201389	0.012	0.024
BP2667_s1	BP2667	IVTT.AG	adhesin	TRUE	0.222222	0.02	0.036
BP0760_s3	BP0760	IVTT.AG	bifunctional hemolysin-adenylate cyclase precursor	TRUE	0.222222	0.02	0.036
Filamentous hamagglutinin (fhaB)_0.1	Filamentous hamagglutinin (fhaB)	PURIFIED.PROTEIN	Filamentous hamagglutinin (fhaB)	TRUE	0.21875	0.021	0.036
BP2497	BP2497	IVTT.AG	putative zinc protease	TRUE	0.229167	0.024	0.0375652
Filamentous hamagglutinin (fhaB)_0.03	Filamentous hamagglutinin (fhaB)	PURIFIED.PROTEIN	Filamentous hamagglutinin (fhaB)	TRUE	0.225694	0.024	0.0375652
BP2235	BP2235	IVTT.AG	putative type III secretion protein	TRUE	0.25	0.039	0.0585
BP0760	BP0760	IVTT.AG	bifunctional hemolysin-adenylate cyclase precursor	TRUE	0.284722	0.078	0.11232
BP3655	BP3655	IVTT.AG	penicillin-binding protein 1A	TRUE	0.291667	0.089	0.123231
BP0456	BP0456	IVTT.AG	putative heme receptor	TRUE	0.694444	0.11	0.146667
BP2851	BP2851	IVTT.AG	outer membrane porin protein precursor	TRUE	0.319444	0.14	0.18
BP1189	BP1189	IVTT.AG	lipoprotein	TRUE	0.326389	0.16	0.198621
BP3366	BP3366	IVTT.AG	putative phage tail protein	TRUE	0.333333	0.18	0.216
BP1378	BP1378	IVTT.AG	flagellar basal-body rod protein FlgG	TRUE	0.347222	0.22	0.255484
BP0760_s2	BP0760	IVTT.AG	bifunctional hemolysin-adenylate cyclase precursor	TRUE	0.361111	0.27	0.30375
BP1884	BP1884	IVTT.AG	hemolysin activator-like protein	TRUE	0.388889	0.38	0.414545
BP2566	BP2566	IVTT.AG	putative exported endonulease	TRUE	0.5625	0.63	0.667059
BP1112_s2	BP1112	IVTT.AG	putative outer membrane ligand binding protein	TRUE	0.527778	0.84	0.864
BP2077	BP2077	IVTT.AG	putative efflux system outer membrane component (Pseudogene)	TRUE	0.5	1	1
BP3760	BP3760	IVTT.AG	putative lipoprotein	FALSE	0.0277778	8.9e-06	N/A
BP1376	BP1376	IVTT.AG	flagellar hook protein FlgE	FALSE	0.131944	0.0014	N/A
BP1400	BP1400	IVTT.AG	flagellum-specific ATP synthase FliI	FALSE	0.833333	0.0045	N/A
BP3786	BP3786	IVTT.AG	pertussis toxin subunit 5 precursor	FALSE	0.173611	0.0056	N/A
BP1883	BP1883	IVTT.AG	fimbrial adhesin	FALSE	0.1875	0.0083	N/A
BP2907_s4	BP2907	IVTT.AG	adhesin	FALSE	0.1875	0.0083	N/A
BP3812	BP3812	IVTT.AG	putative outer membrane efflux protein	FALSE	0.8125	0.0083	N/A
BP2196	BP2196	IVTT.AG	putative quinoprotein	FALSE	0.201389	0.012	N/A
BP0527	BP0527	IVTT.AG	entericidin A anti-toxin precursor	FALSE	0.798611	0.012	N/A
BP3316	BP3316	IVTT.AG	copper resistance protein	FALSE	0.784722	0.017	N/A
BP2922	BP2922	IVTT.AG	putative TonB-dependent receptor	FALSE	0.777778	0.02	N/A
BP1568	BP1568	IVTT.AG	serotype 3 fimbrial subunit precursor	FALSE	0.763889	0.028	N/A
BP3783	BP3783	IVTT.AG	pertussis toxin subunit 1 precursor	FALSE	0.756944	0.033	N/A
BP1379	BP1379	IVTT.AG	flagellar L-ring protein precursor	FALSE	0.75	0.039	N/A
BP0500	BP0500	IVTT.AG	hypothetical protein	FALSE	0.256944	0.045	N/A
BP1054	BP1054	IVTT.AG	pertactin precursor	FALSE	0.736111	0.052	N/A
BP2015	BP2015	IVTT.AG	putative lipoprotein	FALSE	0.736111	0.052	N/A
BP1996	BP1996	IVTT.AG	putative type II secretion system protein	FALSE	0.736111	0.052	N/A
BP3784	BP3784	IVTT.AG	pertussis toxin subunit 2 precursor	FALSE	0.277778	0.068	N/A
BP2956	BP2956	IVTT.AG	hypothetical protein	FALSE	0.277778	0.068	N/A
BP2907_s1	BP2907	IVTT.AG	adhesin	FALSE	0.722222	0.068	N/A
BP3015	BP3015	IVTT.AG	putative peptidase family M23/M37 protein	FALSE	0.722222	0.068	N/A
BP1372	BP1372	IVTT.AG	flagella basal body P-ring formation protein	FALSE	0.715278	0.078	N/A
BP2224	BP2224	IVTT.AG	putative autotransporter	FALSE	0.715278	0.078	N/A
BP1989	BP1989	IVTT.AG	putative exported protein	FALSE	0.708333	0.089	N/A
BP3101	BP3101	IVTT.AG	putative TonB-dependent receptor (Pseudogene)	FALSE	0.298611	0.1	N/A
BP3343	BP3343	IVTT.AG	putative TolB-like translocation protein	FALSE	0.298611	0.1	N/A
BP2125A	BP2125A	IVTT.AG	putative exported protein	FALSE	0.305556	0.11	N/A
BP3329	BP3329	IVTT.AG	putative outer membrane (permeability) protein	FALSE	0.694444	0.11	N/A
BP1760	BP1760	IVTT.AG	putative exported protein	FALSE	0.694444	0.11	N/A
BP1110_s1	BP1110	IVTT.AG	serine protease	FALSE	0.694444	0.11	N/A
BP3006	BP3006	IVTT.AG	putative lipoprotein	FALSE	0.694444	0.11	N/A
BP1110	BP1110	IVTT.AG	serine protease	FALSE	0.6875	0.13	N/A
BP1879_s1	BP1879	IVTT.AG	filamentous hemagglutinin/adhesin	FALSE	0.6875	0.13	N/A
BP3663	BP3663	IVTT.AG	ferric siderophore receptor	FALSE	0.6875	0.13	N/A
BP0267	BP0267	IVTT.AG	pseudogene	FALSE	0.6875	0.13	N/A
Fimbriae 2/3 (FHA)_0.01	Fimbriae 2/3 (FHA)	PURIFIED.PROTEIN	Fimbriae 2/3 (FHA)	FALSE	0.315972	0.13	N/A
BP2531	BP2531	IVTT.AG	entericidin B-like bacteriolytic toxin	FALSE	0.680556	0.14	N/A
BP1119	BP1119	IVTT.AG	serotype 2 fimbrial subunit precursor	FALSE	0.319444	0.14	N/A
BP0703	BP0703	IVTT.AG	N-terminal region of TonB dependent receptor protein (Pseudogene)	FALSE	0.680556	0.14	N/A
BP3595	BP3595	IVTT.AG	putative outer membrane protein	FALSE	0.680556	0.14	N/A
BP0121	BP0121	IVTT.AG	probable extracellular solute-binding protein	FALSE	0.680556	0.14	N/A
BP0760_s1	BP0760	IVTT.AG	bifunctional hemolysin-adenylate cyclase precursor	FALSE	0.326389	0.16	N/A
BP2907_s3	BP2907	IVTT.AG	adhesin	FALSE	0.673611	0.16	N/A
BP1383	BP1383	IVTT.AG	flagellar hook-associated protein 3	FALSE	0.333333	0.17	N/A
BP2907_s5	BP2907	IVTT.AG	adhesin	FALSE	0.666667	0.18	N/A
BP1944	BP1944	IVTT.AG	putative hemin storage protein	FALSE	0.666667	0.18	N/A
BP1374	BP1374	IVTT.AG	flagellar basal-body rod protein FlgC	FALSE	0.666667	0.18	N/A
BP1380	BP1380	IVTT.AG	flagellar P-ring protein precursor	FALSE	0.666667	0.18	N/A
BP2907_US	BP2907	IVTT.AG	adhesin	FALSE	0.659722	0.2	N/A
BP0184_s2	BP0184	IVTT.AG	putative exported protein	FALSE	0.340278	0.2	N/A
BP1427_US	BP1427	IVTT.AG	probable surface antigen	FALSE	0.659722	0.2	N/A
BP2565	BP2565	IVTT.AG	entericidin A anti-toxin precursor	FALSE	0.659722	0.2	N/A
BP2667_s2_US	BP2667	IVTT.AG	adhesin	FALSE	0.652778	0.22	N/A
BP2016	BP2016	IVTT.AG	putative ferric siderophore receptor	FALSE	0.652778	0.22	N/A
BP1628	BP1628	IVTT.AG	putative capsular polysaccharide export protein	FALSE	0.652778	0.22	N/A
BP3324	BP3324	IVTT.AG	putative outer membrane protein (pseudogene)	FALSE	0.354167	0.24	N/A
BP1716	BP1716	IVTT.AG	probable glycoprotease	FALSE	0.645833	0.24	N/A
Fimbriae 2/3 (FHA)_0.03	Fimbriae 2/3 (FHA)	PURIFIED.PROTEIN	Fimbriae 2/3 (FHA)	FALSE	0.364583	0.27	N/A
BP3439	BP3439	IVTT.AG	dermonecrotic toxin	FALSE	0.631944	0.29	N/A
BP0826	BP0826	IVTT.AG	outer membrane component of multidrug efflux system	FALSE	0.631944	0.29	N/A
BP0184	BP0184	IVTT.AG	putative exported protein	FALSE	0.375	0.32	N/A
BP0905	BP0905	IVTT.AG	penicillin-binding protein 1A	FALSE	0.375	0.32	N/A
BP1261_s1	BP1261	IVTT.AG	conserved hypothetical protein (Pseudogene)	FALSE	0.375	0.32	N/A
BP0736	BP0736	IVTT.AG	putative ferric siderophore receptor	FALSE	0.625	0.32	N/A
BP0608	BP0608	IVTT.AG	putative peptidase	FALSE	0.625	0.32	N/A
BP2202	BP2202	IVTT.AG	nucleoside diphosphate kinase	FALSE	0.381944	0.35	N/A
BP1561	BP1561	IVTT.AG	putative exported protein	FALSE	0.618056	0.35	N/A
BP3600	BP3600	IVTT.AG	putative outer membrane protein (pseudogene)	FALSE	0.618056	0.35	N/A
BP2901	BP2901	IVTT.AG	ferric enterobactin receptor	FALSE	0.618056	0.35	N/A
BP1261	BP1261	IVTT.AG	conserved hypothetical protein (Pseudogene)	FALSE	0.388889	0.38	N/A
BP1138	BP1138	IVTT.AG	putative ferric siderophore receptor	FALSE	0.611111	0.38	N/A
BP3405	BP3405	IVTT.AG	outer membrane porin protein OmpQ	FALSE	0.395833	0.41	N/A
BP2674	BP2674	IVTT.AG	fimbrial protein	FALSE	0.604167	0.41	N/A
BP2463	BP2463	IVTT.AG	ferric alcaligin siderophore receptor	FALSE	0.604167	0.41	N/A
BP3785	BP3785	IVTT.AG	pertussis toxin subunit 4 precursor	FALSE	0.604167	0.41	N/A
BP1485	BP1485	IVTT.AG	putative membrane protein	FALSE	0.409722	0.47	N/A
BP1882	BP1882	IVTT.AG	outer membrane usher protein precursor	FALSE	0.590278	0.48	N/A
BP1962	BP1962	IVTT.AG	putative ferrisiderophore receptor	FALSE	0.590278	0.48	N/A
BP1879_s3	BP1879	IVTT.AG	filamentous hemagglutinin/adhesin	FALSE	0.583333	0.51	N/A
BP0856	BP0856	IVTT.AG	probable TonB-dependent receptor for iron transport	FALSE	0.416667	0.51	N/A
BP1428	BP1428	IVTT.AG	putative outer membrane protein	FALSE	0.583333	0.51	N/A
BP2667_s3	BP2667	IVTT.AG	adhesin	FALSE	0.576389	0.55	N/A
BP0878	BP0878	IVTT.AG	putative phospholipase	FALSE	0.576389	0.55	N/A
BP3787	BP3787	IVTT.AG	pertussis toxin subunit 3 precursor	FALSE	0.576389	0.55	N/A
BP3439_s1	BP3439	IVTT.AG	dermonecrotic toxin	FALSE	0.576389	0.55	N/A
BP0763	BP0763	IVTT.AG	cyclolysin secretion protein	FALSE	0.430556	0.59	N/A
BP1399	BP1399	IVTT.AG	flagellar protein FliJ	FALSE	0.569444	0.59	N/A
BP0138	BP0138	IVTT.AG	pseudogene	FALSE	0.430556	0.59	N/A
BP2248	BP2248	IVTT.AG	putative type III secretion protein	FALSE	0.4375	0.63	N/A
BP1146	BP1146	IVTT.AG	competence lipoprotein precursor	FALSE	0.5625	0.63	N/A
BP2919	BP2919	IVTT.AG	putative lipoprotein	FALSE	0.444444	0.67	N/A
BP3439_s2	BP3439	IVTT.AG	dermonecrotic toxin	FALSE	0.444444	0.67	N/A
BP1829	BP1829	IVTT.AG	lipoprotein	FALSE	0.555556	0.67	N/A
BP0986	BP0986	IVTT.AG	probable outer membrane lipoprotein	FALSE	0.555556	0.67	N/A
BP2843	BP2843	IVTT.AG	putative exported protein (pseudogene)	FALSE	0.444444	0.67	N/A
BP0996	BP0996	IVTT.AG	flagellin	FALSE	0.451389	0.71	N/A
BP2738	BP2738	IVTT.AG	CAE43015.1	FALSE	0.548611	0.71	N/A
BP2526	BP2526	IVTT.AG	putative secretory apparatus	FALSE	0.451389	0.71	N/A
BP0051	BP0051	IVTT.AG	outer membrane porin protein precursor (Pseudogene)	FALSE	0.451389	0.71	N/A
BP1377	BP1377	IVTT.AG	flagellar basal-body rod protein FlgF	FALSE	0.458333	0.76	N/A
BP1610	BP1610	IVTT.AG	putative autotransporter (Pseudogene)	FALSE	0.541667	0.76	N/A
BP1110_s2	BP1110	IVTT.AG	serine protease	FALSE	0.541667	0.76	N/A
BP0183	BP0183	IVTT.AG	putative exported protein	FALSE	0.458333	0.76	N/A
BP2287	BP2287	IVTT.AG	putative outer membrane protein (pseudogene)	FALSE	0.534722	0.8	N/A
BP2337	BP2337	IVTT.AG	putative phospholipase	FALSE	0.534722	0.8	N/A
BP1952_US	BP1952	IVTT.AG	putative cytochrome (Pseudogene)	FALSE	0.472222	0.84	N/A
BP1409	BP1409	IVTT.AG	flagellar protein FliS	FALSE	0.527778	0.84	N/A
BP1373	BP1373	IVTT.AG	flagellar basal-body rod protein FlgB	FALSE	0.527778	0.84	N/A
BP1261_s2	BP1261	IVTT.AG	conserved hypothetical protein (Pseudogene)	FALSE	0.520833	0.89	N/A
BP1879_s4	BP1879	IVTT.AG	filamentous hemagglutinin/adhesin	FALSE	0.479167	0.89	N/A
BP1834	BP1834	IVTT.AG	putative fimbrial protein	FALSE	0.479167	0.89	N/A
BP1879_s2	BP1879	IVTT.AG	filamentous hemagglutinin/adhesin	FALSE	0.479167	0.89	N/A
BP1200_US	BP1200	IVTT.AG	autotransporter (pseudogene)	FALSE	0.520833	0.89	N/A
BP1410	BP1410	IVTT.AG	flagellar hook-associated protein 2	FALSE	0.479167	0.89	N/A
BP1375	BP1375	IVTT.AG	basal-body rod modification protein FlgD	FALSE	0.513889	0.93	N/A
BP3494_s1	BP3494	IVTT.AG	serum resistance protein	FALSE	0.513889	0.93	N/A
BP3221	BP3221	IVTT.AG	hypothetical protein (Pseudogene)	FALSE	0.493056	0.98	N/A
BP1404	BP1404	IVTT.AG	flagellar hook-basal body complex protein FliE	FALSE	0.506944	0.98	N/A

## Sheet: S9
Table S9. DTwP100 Prime-Boost vs. Vehicle
ID	Gene ID	Protein Type	Description	Reactive	AUC	Wilcoxon Rank Sum P value	FDR-adjusted P value
BP3755	BP3755	IVTT.AG	putative outer membrane protein	TRUE	0	4.9e-10	2.94e-09
BP0943	BP0943	IVTT.AG	outer membrane protein A precursor	TRUE	0	4.9e-10	2.94e-09
BP1767	BP1767	IVTT.AG	autotransporter	TRUE	0	4.9e-10	2.94e-09
BP2992	BP2992	IVTT.AG	putative lipoprotein	TRUE	0	4.9e-10	2.94e-09
BP0840	BP0840	IVTT.AG	outer membrane porin protein precursor	TRUE	0	4.9e-10	2.94e-09
BP2667_s1	BP2667	IVTT.AG	adhesin	TRUE	0	4.9e-10	2.94e-09
BP2315	BP2315	IVTT.AG	autotransporter	TRUE	0.00328947	9.9e-10	5.09143e-09
BP1721	BP1721	IVTT.AG	putative peptidase	TRUE	0.00657895	2e-09	9e-09
BP1201	BP1201	IVTT.AG	tracheal colonization factor precursor	TRUE	0.0131579	5.9e-09	2.36e-08
BP3342	BP3342	IVTT.AG	putative peptidoglycan-associated lipoprotein	TRUE	0.0296053	4.8e-08	1.57091e-07
BP1879_s5	BP1879	IVTT.AG	filamentous hemagglutinin/adhesin	TRUE	0.0296053	4.8e-08	1.57091e-07
BP2434	BP2434	IVTT.AG	serine protease	TRUE	0.0493421	3.4e-07	1.02e-06
BP1112	BP1112	IVTT.AG	putative outer membrane ligand binding protein	TRUE	0.0592105	7.9e-07	2.03143e-06
BP2077	BP2077	IVTT.AG	putative efflux system outer membrane component (Pseudogene)	TRUE	0.0592105	7.9e-07	2.03143e-06
BP2235	BP2235	IVTT.AG	putative type III secretion protein	TRUE	0.0690789	1.7e-06	4.08e-06
BP1112_s1_US	BP1112	IVTT.AG	putative outer membrane ligand binding protein	TRUE	0.0756579	2.8e-06	6.3e-06
BP3494_s2	BP3494	IVTT.AG	serum resistance protein	TRUE	0.0789474	3.5e-06	7.41176e-06
BP1401	BP1401	IVTT.AG	flagellar assembly protein FliH	TRUE	0.0822368	4.5e-06	8.52632e-06
BP1251	BP1251	IVTT.AG	putative toxin	TRUE	0.0822368	4.5e-06	8.52632e-06
BP1382	BP1382	IVTT.AG	flagellar hook-associated protein 1	TRUE	0.0921053	8.7e-06	1.566e-05
BP1378	BP1378	IVTT.AG	flagellar basal-body rod protein FlgG	TRUE	0.111842	3e-05	5.14286e-05
BP0184_s1	BP0184	IVTT.AG	putative exported protein	TRUE	0.118421	4.3e-05	7.03636e-05
BP3366	BP3366	IVTT.AG	putative phage tail protein	TRUE	0.125	6.2e-05	9.70435e-05
BP0760_s3	BP0760	IVTT.AG	bifunctional hemolysin-adenylate cyclase precursor	TRUE	0.128289	7.4e-05	0.000111
BP1884	BP1884	IVTT.AG	hemolysin activator-like protein	TRUE	0.171053	0.00059	0.000816923
BP2566	BP2566	IVTT.AG	putative exported endonulease	TRUE	0.171053	0.00059	0.000816923
BP3655	BP3655	IVTT.AG	penicillin-binding protein 1A	TRUE	0.200658	0.002	0.00266667
BP0760	BP0760	IVTT.AG	bifunctional hemolysin-adenylate cyclase precursor	TRUE	0.217105	0.0037	0.00475714
Filamentous hamagglutinin (fhaB)_0.1	Filamentous hamagglutinin (fhaB)	PURIFIED.PROTEIN	Filamentous hamagglutinin (fhaB)	TRUE	0.223684	0.0057	0.00707586
BP2497	BP2497	IVTT.AG	putative zinc protease	TRUE	0.263158	0.017	0.0204
BP2851	BP2851	IVTT.AG	outer membrane porin protein precursor	TRUE	0.269737	0.02	0.0232258
BP0760_s2	BP0760	IVTT.AG	bifunctional hemolysin-adenylate cyclase precursor	TRUE	0.273026	0.022	0.02475
BP1189	BP1189	IVTT.AG	lipoprotein	TRUE	0.351974	0.14	0.152727
BP1112_s2	BP1112	IVTT.AG	putative outer membrane ligand binding protein	TRUE	0.644737	0.15	0.158824
BP0456	BP0456	IVTT.AG	putative heme receptor	TRUE	0.358553	0.16	0.164571
Filamentous hamagglutinin (fhaB)_0.03	Filamentous hamagglutinin (fhaB)	PURIFIED.PROTEIN	Filamentous hamagglutinin (fhaB)	TRUE	0.404605	0.35	0.35
BP3786	BP3786	IVTT.AG	pertussis toxin subunit 5 precursor	FALSE	0.0361842	9.6e-08	N/A
BP3760	BP3760	IVTT.AG	putative lipoprotein	FALSE	0.0493421	3.4e-07	N/A
BP3784	BP3784	IVTT.AG	pertussis toxin subunit 2 precursor	FALSE	0.0592105	7.9e-07	N/A
BP1962	BP1962	IVTT.AG	putative ferrisiderophore receptor	FALSE	0.930921	1.7e-06	N/A
BP2248	BP2248	IVTT.AG	putative type III secretion protein	FALSE	0.0888158	7e-06	N/A
BP1883	BP1883	IVTT.AG	fimbrial adhesin	FALSE	0.0888158	7e-06	N/A
BP2196	BP2196	IVTT.AG	putative quinoprotein	FALSE	0.0921053	8.7e-06	N/A
BP0500	BP0500	IVTT.AG	hypothetical protein	FALSE	0.0953947	1.1e-05	N/A
BP3324	BP3324	IVTT.AG	putative outer membrane protein (pseudogene)	FALSE	0.0953947	1.1e-05	N/A
BP1376	BP1376	IVTT.AG	flagellar hook protein FlgE	FALSE	0.0986842	1.3e-05	N/A
BP1834	BP1834	IVTT.AG	putative fimbrial protein	FALSE	0.108553	2.4e-05	N/A
BP2125A	BP2125A	IVTT.AG	putative exported protein	FALSE	0.118421	4.3e-05	N/A
BP2901	BP2901	IVTT.AG	ferric enterobactin receptor	FALSE	0.875	6.2e-05	N/A
BP3101	BP3101	IVTT.AG	putative TonB-dependent receptor (Pseudogene)	FALSE	0.128289	7.4e-05	N/A
BP2667_s2_US	BP2667	IVTT.AG	adhesin	FALSE	0.865132	0.00011	N/A
Fimbriae 2/3 (FHA)_0.03	Fimbriae 2/3 (FHA)	PURIFIED.PROTEIN	Fimbriae 2/3 (FHA)	FALSE	0.115132	0.00011	N/A
BP3329	BP3329	IVTT.AG	putative outer membrane (permeability) protein	FALSE	0.861842	0.00012	N/A
BP1110_s1	BP1110	IVTT.AG	serine protease	FALSE	0.861842	0.00012	N/A
BP2907_s3	BP2907	IVTT.AG	adhesin	FALSE	0.861842	0.00012	N/A
BP1110	BP1110	IVTT.AG	serine protease	FALSE	0.855263	0.00017	N/A
BP1110_s2	BP1110	IVTT.AG	serine protease	FALSE	0.838816	0.00038	N/A
BP2956	BP2956	IVTT.AG	hypothetical protein	FALSE	0.161184	0.00038	N/A
BP1400	BP1400	IVTT.AG	flagellum-specific ATP synthase FliI	FALSE	0.828947	0.00059	N/A
BP1568	BP1568	IVTT.AG	serotype 3 fimbrial subunit precursor	FALSE	0.822368	0.00079	N/A
BP0760_s1	BP0760	IVTT.AG	bifunctional hemolysin-adenylate cyclase precursor	FALSE	0.197368	0.0018	N/A
BP1383	BP1383	IVTT.AG	flagellar hook-associated protein 3	FALSE	0.197368	0.0018	N/A
BP2922	BP2922	IVTT.AG	putative TonB-dependent receptor	FALSE	0.802632	0.0018	N/A
BP1879_s1	BP1879	IVTT.AG	filamentous hemagglutinin/adhesin	FALSE	0.796053	0.0023	N/A
BP1628	BP1628	IVTT.AG	putative capsular polysaccharide export protein	FALSE	0.796053	0.0023	N/A
BP3221	BP3221	IVTT.AG	hypothetical protein (Pseudogene)	FALSE	0.207237	0.0026	N/A
BP2202	BP2202	IVTT.AG	nucleoside diphosphate kinase	FALSE	0.210526	0.0029	N/A
BP2287	BP2287	IVTT.AG	putative outer membrane protein (pseudogene)	FALSE	0.217105	0.0037	N/A
BP2674	BP2674	IVTT.AG	fimbrial protein	FALSE	0.779605	0.0042	N/A
BP0905	BP0905	IVTT.AG	penicillin-binding protein 1A	FALSE	0.223684	0.0047	N/A
BP3787	BP3787	IVTT.AG	pertussis toxin subunit 3 precursor	FALSE	0.223684	0.0047	N/A
BP1138	BP1138	IVTT.AG	putative ferric siderophore receptor	FALSE	0.769737	0.0058	N/A
BP3812	BP3812	IVTT.AG	putative outer membrane efflux protein	FALSE	0.766447	0.0065	N/A
BP1379	BP1379	IVTT.AG	flagellar L-ring protein precursor	FALSE	0.766447	0.0065	N/A
BP2463	BP2463	IVTT.AG	ferric alcaligin siderophore receptor	FALSE	0.756579	0.009	N/A
BP2907_s4	BP2907	IVTT.AG	adhesin	FALSE	0.25	0.011	N/A
BP1261_s1	BP1261	IVTT.AG	conserved hypothetical protein (Pseudogene)	FALSE	0.256579	0.014	N/A
BP2531	BP2531	IVTT.AG	entericidin B-like bacteriolytic toxin	FALSE	0.259868	0.015	N/A
BP2907_s5	BP2907	IVTT.AG	adhesin	FALSE	0.740132	0.015	N/A
BP2919	BP2919	IVTT.AG	putative lipoprotein	FALSE	0.263158	0.017	N/A
BP3343	BP3343	IVTT.AG	putative TolB-like translocation protein	FALSE	0.263158	0.017	N/A
BP0121	BP0121	IVTT.AG	probable extracellular solute-binding protein	FALSE	0.736842	0.017	N/A
BP2224	BP2224	IVTT.AG	putative autotransporter	FALSE	0.733553	0.018	N/A
BP0736	BP0736	IVTT.AG	putative ferric siderophore receptor	FALSE	0.730263	0.02	N/A
BP0856	BP0856	IVTT.AG	probable TonB-dependent receptor for iron transport	FALSE	0.279605	0.026	N/A
BP1610	BP1610	IVTT.AG	putative autotransporter (Pseudogene)	FALSE	0.720395	0.026	N/A
BP0878	BP0878	IVTT.AG	putative phospholipase	FALSE	0.282895	0.029	N/A
BP0527	BP0527	IVTT.AG	entericidin A anti-toxin precursor	FALSE	0.717105	0.029	N/A
BP2526	BP2526	IVTT.AG	putative secretory apparatus	FALSE	0.289474	0.034	N/A
BP2843	BP2843	IVTT.AG	putative exported protein (pseudogene)	FALSE	0.289474	0.034	N/A
BP3595	BP3595	IVTT.AG	putative outer membrane protein	FALSE	0.703947	0.041	N/A
BP2738	BP2738	IVTT.AG	CAE43015.1	FALSE	0.697368	0.048	N/A
BP1375	BP1375	IVTT.AG	basal-body rod modification protein FlgD	FALSE	0.309211	0.056	N/A
BP1054	BP1054	IVTT.AG	pertactin precursor	FALSE	0.6875	0.061	N/A
BP0703	BP0703	IVTT.AG	N-terminal region of TonB dependent receptor protein (Pseudogene)	FALSE	0.3125	0.061	N/A
BP1372	BP1372	IVTT.AG	flagella basal body P-ring formation protein	FALSE	0.3125	0.061	N/A
BP1427_US	BP1427	IVTT.AG	probable surface antigen	FALSE	0.6875	0.061	N/A
BP1261	BP1261	IVTT.AG	conserved hypothetical protein (Pseudogene)	FALSE	0.315789	0.066	N/A
BP1989	BP1989	IVTT.AG	putative exported protein	FALSE	0.684211	0.066	N/A
BP0267	BP0267	IVTT.AG	pseudogene	FALSE	0.684211	0.066	N/A
BP2016	BP2016	IVTT.AG	putative ferric siderophore receptor	FALSE	0.680921	0.071	N/A
BP1716	BP1716	IVTT.AG	probable glycoprotease	FALSE	0.680921	0.071	N/A
BP1377	BP1377	IVTT.AG	flagellar basal-body rod protein FlgF	FALSE	0.677632	0.076	N/A
BP3439	BP3439	IVTT.AG	dermonecrotic toxin	FALSE	0.674342	0.082	N/A
BP2907_s1	BP2907	IVTT.AG	adhesin	FALSE	0.674342	0.082	N/A
BP3785	BP3785	IVTT.AG	pertussis toxin subunit 4 precursor	FALSE	0.671053	0.088	N/A
BP3316	BP3316	IVTT.AG	copper resistance protein	FALSE	0.667763	0.095	N/A
BP1485	BP1485	IVTT.AG	putative membrane protein	FALSE	0.335526	0.1	N/A
BP3600	BP3600	IVTT.AG	putative outer membrane protein (pseudogene)	FALSE	0.664474	0.1	N/A
BP1944	BP1944	IVTT.AG	putative hemin storage protein	FALSE	0.657895	0.12	N/A
BP2015	BP2015	IVTT.AG	putative lipoprotein	FALSE	0.657895	0.12	N/A
BP0051	BP0051	IVTT.AG	outer membrane porin protein precursor (Pseudogene)	FALSE	0.358553	0.16	N/A
BP3405	BP3405	IVTT.AG	outer membrane porin protein OmpQ	FALSE	0.361842	0.17	N/A
BP2565	BP2565	IVTT.AG	entericidin A anti-toxin precursor	FALSE	0.638158	0.17	N/A
BP1879_s3	BP1879	IVTT.AG	filamentous hemagglutinin/adhesin	FALSE	0.634868	0.18	N/A
BP1996	BP1996	IVTT.AG	putative type II secretion system protein	FALSE	0.631579	0.19	N/A
BP2907_US	BP2907	IVTT.AG	adhesin	FALSE	0.625	0.22	N/A
BP3783	BP3783	IVTT.AG	pertussis toxin subunit 1 precursor	FALSE	0.615132	0.26	N/A
BP1146	BP1146	IVTT.AG	competence lipoprotein precursor	FALSE	0.611842	0.27	N/A
BP0608	BP0608	IVTT.AG	putative peptidase	FALSE	0.611842	0.27	N/A
BP1380	BP1380	IVTT.AG	flagellar P-ring protein precursor	FALSE	0.608553	0.29	N/A
BP3663	BP3663	IVTT.AG	ferric siderophore receptor	FALSE	0.605263	0.3	N/A
BP1428	BP1428	IVTT.AG	putative outer membrane protein	FALSE	0.398026	0.32	N/A
BP2667_s3	BP2667	IVTT.AG	adhesin	FALSE	0.414474	0.4	N/A
BP1119	BP1119	IVTT.AG	serotype 2 fimbrial subunit precursor	FALSE	0.414474	0.4	N/A
BP1760	BP1760	IVTT.AG	putative exported protein	FALSE	0.578947	0.44	N/A
BP1882	BP1882	IVTT.AG	outer membrane usher protein precursor	FALSE	0.578947	0.44	N/A
BP1410	BP1410	IVTT.AG	flagellar hook-associated protein 2	FALSE	0.427632	0.48	N/A
BP0986	BP0986	IVTT.AG	probable outer membrane lipoprotein	FALSE	0.427632	0.48	N/A
BP1373	BP1373	IVTT.AG	flagellar basal-body rod protein FlgB	FALSE	0.427632	0.48	N/A
BP2337	BP2337	IVTT.AG	putative phospholipase	FALSE	0.5625	0.54	N/A
BP1200_US	BP1200	IVTT.AG	autotransporter (pseudogene)	FALSE	0.440789	0.57	N/A
BP3494_s1	BP3494	IVTT.AG	serum resistance protein	FALSE	0.552632	0.61	N/A
BP0184	BP0184	IVTT.AG	putative exported protein	FALSE	0.450658	0.64	N/A
BP1261_s2	BP1261	IVTT.AG	conserved hypothetical protein (Pseudogene)	FALSE	0.450658	0.64	N/A
BP0996	BP0996	IVTT.AG	flagellin	FALSE	0.453947	0.66	N/A
BP1561	BP1561	IVTT.AG	putative exported protein	FALSE	0.539474	0.71	N/A
BP0138	BP0138	IVTT.AG	pseudogene	FALSE	0.536184	0.73	N/A
BP3006	BP3006	IVTT.AG	putative lipoprotein	FALSE	0.536184	0.73	N/A
BP1829	BP1829	IVTT.AG	lipoprotein	FALSE	0.467105	0.76	N/A
Fimbriae 2/3 (FHA)_0.01	Fimbriae 2/3 (FHA)	PURIFIED.PROTEIN	Fimbriae 2/3 (FHA)	FALSE	0.46875	0.77	N/A
BP0183	BP0183	IVTT.AG	putative exported protein	FALSE	0.470395	0.78	N/A
BP1879_s4	BP1879	IVTT.AG	filamentous hemagglutinin/adhesin	FALSE	0.473684	0.81	N/A
BP1399	BP1399	IVTT.AG	flagellar protein FliJ	FALSE	0.473684	0.81	N/A
BP1879_s2	BP1879	IVTT.AG	filamentous hemagglutinin/adhesin	FALSE	0.523026	0.83	N/A
BP3439_s2	BP3439	IVTT.AG	dermonecrotic toxin	FALSE	0.480263	0.86	N/A
BP0763	BP0763	IVTT.AG	cyclolysin secretion protein	FALSE	0.480263	0.86	N/A
BP0184_s2	BP0184	IVTT.AG	putative exported protein	FALSE	0.516447	0.88	N/A
BP3439_s1	BP3439	IVTT.AG	dermonecrotic toxin	FALSE	0.516447	0.88	N/A
BP1374	BP1374	IVTT.AG	flagellar basal-body rod protein FlgC	FALSE	0.483553	0.88	N/A
BP1404	BP1404	IVTT.AG	flagellar hook-basal body complex protein FliE	FALSE	0.513158	0.91	N/A
BP3015	BP3015	IVTT.AG	putative peptidase family M23/M37 protein	FALSE	0.486842	0.91	N/A
BP0826	BP0826	IVTT.AG	outer membrane component of multidrug efflux system	FALSE	0.503289	0.99	N/A
BP1952_US	BP1952	IVTT.AG	putative cytochrome (Pseudogene)	FALSE	0.5	1	N/A
BP1409	BP1409	IVTT.AG	flagellar protein FliS	FALSE	0.5	1	N/A

## Sheet: S10
Table S10. DTwP4 Prime vs. DTwP60 Prime
ID	Gene ID	Protein Type	Description	Reactive	AUC	Wilcoxon Rank Sum P value	FDR-adjusted P value
BP3342	BP3342	IVTT.AG	putative peptidoglycan-associated lipoprotein	TRUE	0.104167	0.0022	0.0792
BP2497	BP2497	IVTT.AG	putative zinc protease	TRUE	0.177083	0.016	0.279
BP2315	BP2315	IVTT.AG	autotransporter	TRUE	0.791667	0.031	0.279
BP0184_s1	BP0184	IVTT.AG	putative exported protein	TRUE	0.791667	0.031	0.279
BP3655	BP3655	IVTT.AG	penicillin-binding protein 1A	TRUE	0.697917	0.16	0.874286
BP1112_s2	BP1112	IVTT.AG	putative outer membrane ligand binding protein	TRUE	0.697917	0.16	0.874286
BP1201	BP1201	IVTT.AG	tracheal colonization factor precursor	TRUE	0.666667	0.24	0.874286
Filamentous hamagglutinin (fhaB)_0.03	Filamentous hamagglutinin (fhaB)	PURIFIED.PROTEIN	Filamentous hamagglutinin (fhaB)	TRUE	0.338542	0.25	0.874286
BP1189	BP1189	IVTT.AG	lipoprotein	TRUE	0.65625	0.27	0.874286
BP3755	BP3755	IVTT.AG	putative outer membrane protein	TRUE	0.645833	0.31	0.874286
BP1767	BP1767	IVTT.AG	autotransporter	TRUE	0.645833	0.31	0.874286
BP2566	BP2566	IVTT.AG	putative exported endonulease	TRUE	0.645833	0.31	0.874286
BP0840	BP0840	IVTT.AG	outer membrane porin protein precursor	TRUE	0.625	0.38	0.874286
BP2235	BP2235	IVTT.AG	putative type III secretion protein	TRUE	0.375	0.38	0.874286
BP2077	BP2077	IVTT.AG	putative efflux system outer membrane component (Pseudogene)	TRUE	0.625	0.38	0.874286
BP2992	BP2992	IVTT.AG	putative lipoprotein	TRUE	0.385417	0.43	0.874286
BP2434	BP2434	IVTT.AG	serine protease	TRUE	0.604167	0.47	0.874286
BP1884	BP1884	IVTT.AG	hemolysin activator-like protein	TRUE	0.604167	0.47	0.874286
BP0943	BP0943	IVTT.AG	outer membrane protein A precursor	TRUE	0.59375	0.52	0.874286
BP1112_s1_US	BP1112	IVTT.AG	putative outer membrane ligand binding protein	TRUE	0.416667	0.57	0.874286
BP2667_s1	BP2667	IVTT.AG	adhesin	TRUE	0.583333	0.57	0.874286
BP0760_s3	BP0760	IVTT.AG	bifunctional hemolysin-adenylate cyclase precursor	TRUE	0.583333	0.57	0.874286
BP0760_s2	BP0760	IVTT.AG	bifunctional hemolysin-adenylate cyclase precursor	TRUE	0.572917	0.62	0.874286
BP0760	BP0760	IVTT.AG	bifunctional hemolysin-adenylate cyclase precursor	TRUE	0.427083	0.62	0.874286
Filamentous hamagglutinin (fhaB)_0.1	Filamentous hamagglutinin (fhaB)	PURIFIED.PROTEIN	Filamentous hamagglutinin (fhaB)	TRUE	0.427083	0.62	0.874286
BP1112	BP1112	IVTT.AG	putative outer membrane ligand binding protein	TRUE	0.4375	0.68	0.874286
BP0456	BP0456	IVTT.AG	putative heme receptor	TRUE	0.4375	0.68	0.874286
BP1382	BP1382	IVTT.AG	flagellar hook-associated protein 1	TRUE	0.5625	0.68	0.874286
BP1401	BP1401	IVTT.AG	flagellar assembly protein FliH	TRUE	0.552083	0.73	0.876
BP1251	BP1251	IVTT.AG	putative toxin	TRUE	0.552083	0.73	0.876
BP1378	BP1378	IVTT.AG	flagellar basal-body rod protein FlgG	TRUE	0.46875	0.85	0.987097
BP3366	BP3366	IVTT.AG	putative phage tail protein	TRUE	0.520833	0.91	0.997714
BP1721	BP1721	IVTT.AG	putative peptidase	TRUE	0.489583	0.97	0.997714
BP1879_s5	BP1879	IVTT.AG	filamentous hemagglutinin/adhesin	TRUE	0.489583	0.97	0.997714
BP3494_s2	BP3494	IVTT.AG	serum resistance protein	TRUE	0.489583	0.97	0.997714
BP2851	BP2851	IVTT.AG	outer membrane porin protein precursor	TRUE	0.5	1	1
BP1261_s2	BP1261	IVTT.AG	conserved hypothetical protein (Pseudogene)	FALSE	0.822917	0.016	N/A
BP0703	BP0703	IVTT.AG	N-terminal region of TonB dependent receptor protein (Pseudogene)	FALSE	0.791667	0.031	N/A
BP3784	BP3784	IVTT.AG	pertussis toxin subunit 2 precursor	FALSE	0.21875	0.039	N/A
BP0051	BP0051	IVTT.AG	outer membrane porin protein precursor (Pseudogene)	FALSE	0.760417	0.057	N/A
BP1610	BP1610	IVTT.AG	putative autotransporter (Pseudogene)	FALSE	0.760417	0.057	N/A
BP2738	BP2738	IVTT.AG	CAE43015.1	FALSE	0.75	0.069	N/A
BP3405	BP3405	IVTT.AG	outer membrane porin protein OmpQ	FALSE	0.729167	0.098	N/A
BP1383	BP1383	IVTT.AG	flagellar hook-associated protein 3	FALSE	0.729167	0.098	N/A
BP1760	BP1760	IVTT.AG	putative exported protein	FALSE	0.729167	0.098	N/A
BP1952_US	BP1952	IVTT.AG	putative cytochrome (Pseudogene)	FALSE	0.708333	0.13	N/A
BP1379	BP1379	IVTT.AG	flagellar L-ring protein precursor	FALSE	0.708333	0.13	N/A
BP2196	BP2196	IVTT.AG	putative quinoprotein	FALSE	0.697917	0.16	N/A
BP1879_s4	BP1879	IVTT.AG	filamentous hemagglutinin/adhesin	FALSE	0.697917	0.16	N/A
BP3783	BP3783	IVTT.AG	pertussis toxin subunit 1 precursor	FALSE	0.6875	0.18	N/A
BP3316	BP3316	IVTT.AG	copper resistance protein	FALSE	0.6875	0.18	N/A
BP0184	BP0184	IVTT.AG	putative exported protein	FALSE	0.677083	0.21	N/A
BP1428	BP1428	IVTT.AG	putative outer membrane protein	FALSE	0.677083	0.21	N/A
BP1883	BP1883	IVTT.AG	fimbrial adhesin	FALSE	0.666667	0.24	N/A
BP3221	BP3221	IVTT.AG	hypothetical protein (Pseudogene)	FALSE	0.666667	0.24	N/A
BP1110_s1	BP1110	IVTT.AG	serine protease	FALSE	0.666667	0.24	N/A
BP0138	BP0138	IVTT.AG	pseudogene	FALSE	0.666667	0.24	N/A
BP1400	BP1400	IVTT.AG	flagellum-specific ATP synthase FliI	FALSE	0.666667	0.24	N/A
BP0121	BP0121	IVTT.AG	probable extracellular solute-binding protein	FALSE	0.666667	0.24	N/A
BP3006	BP3006	IVTT.AG	putative lipoprotein	FALSE	0.666667	0.24	N/A
BP2919	BP2919	IVTT.AG	putative lipoprotein	FALSE	0.65625	0.27	N/A
BP0856	BP0856	IVTT.AG	probable TonB-dependent receptor for iron transport	FALSE	0.65625	0.27	N/A
BP1138	BP1138	IVTT.AG	putative ferric siderophore receptor	FALSE	0.65625	0.27	N/A
BP1561	BP1561	IVTT.AG	putative exported protein	FALSE	0.65625	0.27	N/A
BP2907_s1	BP2907	IVTT.AG	adhesin	FALSE	0.34375	0.27	N/A
BP1989	BP1989	IVTT.AG	putative exported protein	FALSE	0.65625	0.27	N/A
Fimbriae 2/3 (FHA)_0.03	Fimbriae 2/3 (FHA)	PURIFIED.PROTEIN	Fimbriae 2/3 (FHA)	FALSE	0.34375	0.27	N/A
BP3786	BP3786	IVTT.AG	pertussis toxin subunit 5 precursor	FALSE	0.645833	0.31	N/A
BP0500	BP0500	IVTT.AG	hypothetical protein	FALSE	0.635417	0.34	N/A
BP1261	BP1261	IVTT.AG	conserved hypothetical protein (Pseudogene)	FALSE	0.635417	0.34	N/A
BP2287	BP2287	IVTT.AG	putative outer membrane protein (pseudogene)	FALSE	0.635417	0.34	N/A
BP0996	BP0996	IVTT.AG	flagellin	FALSE	0.625	0.38	N/A
BP1879_s3	BP1879	IVTT.AG	filamentous hemagglutinin/adhesin	FALSE	0.625	0.38	N/A
BP2907_US	BP2907	IVTT.AG	adhesin	FALSE	0.625	0.38	N/A
BP2907_s5	BP2907	IVTT.AG	adhesin	FALSE	0.625	0.38	N/A
BP3494_s1	BP3494	IVTT.AG	serum resistance protein	FALSE	0.375	0.38	N/A
BP2016	BP2016	IVTT.AG	putative ferric siderophore receptor	FALSE	0.625	0.38	N/A
BP3785	BP3785	IVTT.AG	pertussis toxin subunit 4 precursor	FALSE	0.625	0.38	N/A
BP1376	BP1376	IVTT.AG	flagellar hook protein FlgE	FALSE	0.614583	0.43	N/A
BP3101	BP3101	IVTT.AG	putative TonB-dependent receptor (Pseudogene)	FALSE	0.614583	0.43	N/A
BP0760_s1	BP0760	IVTT.AG	bifunctional hemolysin-adenylate cyclase precursor	FALSE	0.614583	0.43	N/A
BP1110	BP1110	IVTT.AG	serine protease	FALSE	0.614583	0.43	N/A
BP3343	BP3343	IVTT.AG	putative TolB-like translocation protein	FALSE	0.614583	0.43	N/A
BP1110_s2	BP1110	IVTT.AG	serine protease	FALSE	0.614583	0.43	N/A
BP0986	BP0986	IVTT.AG	probable outer membrane lipoprotein	FALSE	0.614583	0.43	N/A
BP1568	BP1568	IVTT.AG	serotype 3 fimbrial subunit precursor	FALSE	0.614583	0.43	N/A
Fimbriae 2/3 (FHA)_0.01	Fimbriae 2/3 (FHA)	PURIFIED.PROTEIN	Fimbriae 2/3 (FHA)	FALSE	0.385417	0.43	N/A
BP2667_s3	BP2667	IVTT.AG	adhesin	FALSE	0.604167	0.47	N/A
BP1119	BP1119	IVTT.AG	serotype 2 fimbrial subunit precursor	FALSE	0.604167	0.47	N/A
BP1200_US	BP1200	IVTT.AG	autotransporter (pseudogene)	FALSE	0.604167	0.47	N/A
BP3663	BP3663	IVTT.AG	ferric siderophore receptor	FALSE	0.604167	0.47	N/A
BP1962	BP1962	IVTT.AG	putative ferrisiderophore receptor	FALSE	0.604167	0.47	N/A
BP1380	BP1380	IVTT.AG	flagellar P-ring protein precursor	FALSE	0.604167	0.47	N/A
BP2202	BP2202	IVTT.AG	nucleoside diphosphate kinase	FALSE	0.40625	0.52	N/A
BP1399	BP1399	IVTT.AG	flagellar protein FliJ	FALSE	0.59375	0.52	N/A
BP1882	BP1882	IVTT.AG	outer membrane usher protein precursor	FALSE	0.59375	0.52	N/A
BP0826	BP0826	IVTT.AG	outer membrane component of multidrug efflux system	FALSE	0.59375	0.52	N/A
BP1261_s1	BP1261	IVTT.AG	conserved hypothetical protein (Pseudogene)	FALSE	0.583333	0.57	N/A
BP1054	BP1054	IVTT.AG	pertactin precursor	FALSE	0.583333	0.57	N/A
BP2956	BP2956	IVTT.AG	hypothetical protein	FALSE	0.583333	0.57	N/A
BP1372	BP1372	IVTT.AG	flagella basal body P-ring formation protein	FALSE	0.583333	0.57	N/A
BP2843	BP2843	IVTT.AG	putative exported protein (pseudogene)	FALSE	0.583333	0.57	N/A
BP1628	BP1628	IVTT.AG	putative capsular polysaccharide export protein	FALSE	0.583333	0.57	N/A
BP1996	BP1996	IVTT.AG	putative type II secretion system protein	FALSE	0.583333	0.57	N/A
BP2463	BP2463	IVTT.AG	ferric alcaligin siderophore receptor	FALSE	0.583333	0.57	N/A
BP3324	BP3324	IVTT.AG	putative outer membrane protein (pseudogene)	FALSE	0.427083	0.62	N/A
BP0527	BP0527	IVTT.AG	entericidin A anti-toxin precursor	FALSE	0.572917	0.62	N/A
BP2907_s4	BP2907	IVTT.AG	adhesin	FALSE	0.427083	0.62	N/A
BP1829	BP1829	IVTT.AG	lipoprotein	FALSE	0.572917	0.62	N/A
BP1374	BP1374	IVTT.AG	flagellar basal-body rod protein FlgC	FALSE	0.427083	0.62	N/A
BP2901	BP2901	IVTT.AG	ferric enterobactin receptor	FALSE	0.572917	0.62	N/A
BP2015	BP2015	IVTT.AG	putative lipoprotein	FALSE	0.572917	0.62	N/A
BP2224	BP2224	IVTT.AG	putative autotransporter	FALSE	0.572917	0.62	N/A
BP3760	BP3760	IVTT.AG	putative lipoprotein	FALSE	0.5625	0.68	N/A
BP3439_s2	BP3439	IVTT.AG	dermonecrotic toxin	FALSE	0.5625	0.68	N/A
BP3439_s1	BP3439	IVTT.AG	dermonecrotic toxin	FALSE	0.5625	0.68	N/A
BP1879_s1	BP1879	IVTT.AG	filamentous hemagglutinin/adhesin	FALSE	0.5625	0.68	N/A
BP1146	BP1146	IVTT.AG	competence lipoprotein precursor	FALSE	0.4375	0.68	N/A
BP3439	BP3439	IVTT.AG	dermonecrotic toxin	FALSE	0.5625	0.68	N/A
BP3595	BP3595	IVTT.AG	putative outer membrane protein	FALSE	0.5625	0.68	N/A
BP3812	BP3812	IVTT.AG	putative outer membrane efflux protein	FALSE	0.4375	0.68	N/A
BP0608	BP0608	IVTT.AG	putative peptidase	FALSE	0.5625	0.68	N/A
BP0267	BP0267	IVTT.AG	pseudogene	FALSE	0.5625	0.68	N/A
BP2674	BP2674	IVTT.AG	fimbrial protein	FALSE	0.447917	0.73	N/A
BP1485	BP1485	IVTT.AG	putative membrane protein	FALSE	0.458333	0.79	N/A
BP1834	BP1834	IVTT.AG	putative fimbrial protein	FALSE	0.458333	0.79	N/A
BP2526	BP2526	IVTT.AG	putative secretory apparatus	FALSE	0.458333	0.79	N/A
BP1375	BP1375	IVTT.AG	basal-body rod modification protein FlgD	FALSE	0.458333	0.79	N/A
BP1410	BP1410	IVTT.AG	flagellar hook-associated protein 2	FALSE	0.541667	0.79	N/A
BP3600	BP3600	IVTT.AG	putative outer membrane protein (pseudogene)	FALSE	0.541667	0.79	N/A
BP1404	BP1404	IVTT.AG	flagellar hook-basal body complex protein FliE	FALSE	0.541667	0.79	N/A
BP0183	BP0183	IVTT.AG	putative exported protein	FALSE	0.458333	0.79	N/A
BP1427_US	BP1427	IVTT.AG	probable surface antigen	FALSE	0.541667	0.79	N/A
BP1716	BP1716	IVTT.AG	probable glycoprotease	FALSE	0.541667	0.79	N/A
BP2248	BP2248	IVTT.AG	putative type III secretion protein	FALSE	0.53125	0.85	N/A
BP0763	BP0763	IVTT.AG	cyclolysin secretion protein	FALSE	0.53125	0.85	N/A
BP0184_s2	BP0184	IVTT.AG	putative exported protein	FALSE	0.46875	0.85	N/A
BP1944	BP1944	IVTT.AG	putative hemin storage protein	FALSE	0.53125	0.85	N/A
BP2667_s2_US	BP2667	IVTT.AG	adhesin	FALSE	0.46875	0.85	N/A
BP2922	BP2922	IVTT.AG	putative TonB-dependent receptor	FALSE	0.53125	0.85	N/A
BP2565	BP2565	IVTT.AG	entericidin A anti-toxin precursor	FALSE	0.46875	0.85	N/A
BP1879_s2	BP1879	IVTT.AG	filamentous hemagglutinin/adhesin	FALSE	0.520833	0.91	N/A
BP2907_s3	BP2907	IVTT.AG	adhesin	FALSE	0.520833	0.91	N/A
BP2337	BP2337	IVTT.AG	putative phospholipase	FALSE	0.479167	0.91	N/A
BP0878	BP0878	IVTT.AG	putative phospholipase	FALSE	0.510417	0.97	N/A
BP3787	BP3787	IVTT.AG	pertussis toxin subunit 3 precursor	FALSE	0.489583	0.97	N/A
BP1377	BP1377	IVTT.AG	flagellar basal-body rod protein FlgF	FALSE	0.489583	0.97	N/A
BP2125A	BP2125A	IVTT.AG	putative exported protein	FALSE	0.510417	0.97	N/A
BP0736	BP0736	IVTT.AG	putative ferric siderophore receptor	FALSE	0.510417	0.97	N/A
BP1409	BP1409	IVTT.AG	flagellar protein FliS	FALSE	0.510417	0.97	N/A
BP3015	BP3015	IVTT.AG	putative peptidase family M23/M37 protein	FALSE	0.489583	0.97	N/A
BP1373	BP1373	IVTT.AG	flagellar basal-body rod protein FlgB	FALSE	0.489583	0.97	N/A
BP0905	BP0905	IVTT.AG	penicillin-binding protein 1A	FALSE	0.5	1	N/A
BP2531	BP2531	IVTT.AG	entericidin B-like bacteriolytic toxin	FALSE	0.5	1	N/A
BP3329	BP3329	IVTT.AG	putative outer membrane (permeability) protein	FALSE	0.5	1	N/A

[truncated: 6 more sheets: S11, S12, S13, S14, S15, S16]
